# Supplementary material for: Single-nucleus transcriptional profiling uncovers the reprogrammed metabolism of astrocytes in Alzheimer’s disease
Source: Front Mol Neurosci. 2023 Feb 22;16:1136398. doi: 10.3389/fnmol.2023.1136398 (PMC9992528; doi:10.3389/fnmol.2023.1136398)
Supplement: Supplementary file 1 [file Table_1.XLSX]

## Sheet: Content
Supplementary Table S1	Patient pathology and clinical history.
Supplementary Table S2	Information of metabolic modules
Supplementary Table S3	Genes of metabolic modules
Supplementary Table S4	Differentially expressed gene in astrocytes of AD
Supplementary Table S5	Differentially expressed gene in astrocytes of AD during pseudotime
Supplementary Table S6	Information of WGCNA modules
Supplementary Table S7	Information of transcription factors

## Sheet: Table S1
GSE174367	Case#	Region	Age	Gender	PMI	Diagnosis	APoE	Tangle.Stage	Plaque.Stage
	AD1	FC	81	M	2.87	AD	e23	Stage 6	Stage B
	AD2	FC	89	F	4.08	AD	e33	Stage 6	Stage C
	AD3	FC	90	M	4.23	AD	e23	Stage 5	Stage C
	AD4	FC	87	F	4.25	AD	e34	Stage 6	Stage C
	AD5	FC	90	F	4.42	AD	e33	Stage 6	Stage C
	AD6	FC	80	M	3.75	AD	e33	Stage 5	Stage C
	AD7	FC	90	F	3.88	AD	e33	Stage 6	Stage C
	AD8	FC	86	M	4.47	AD	e34	Stage 6	Stage C
	AD9	FC	90	M	5	AD	e33	Stage 5	Stage B
	AD10	FC	89	F	3.88	AD	e34	Stage 6	Stage B
	AD11	FC	90	F	4.17	AD	NA	Stage 6	Stage B
	AD12	FC	90	M	3.75	AD	e34	Stage 6	Stage B
	Ctl1	FC	79	M	5	Control	NA	NA	NA
	Ctl2	FC	90	F	2.92	Control	e33	Stage 2	None
	Ctl3	FC	74	F	7.75	Control	NA	Stage I	NA
	Ctl4	FC	83	M	1.8	Control	e33	Stage 2	None
	Ctl5	FC	90	M	4	Control	e33	Stage 2	Stage B
	Ctl6	FC	79	F	4.25	Control	NA	Stage 1	NA
	Ctl7	FC	79	M	NA	Control	NA	Stage 2	NA
	Ctl8	FC	79	M	7	Control	NA	Stage 0	NA
GSE157827	Case#	Gender	Age	PMD	HIST DIAGNOSIS	DIAG 1	DIAG 2	DIAG 3	AGE-RELATED PLAQUE SCORE	Braak tangle stage	APOE
	AD1	M	69	7.75	AD definite	AD	NO	NO	C	6	E3/E3
	AD2	M	71	14	AD definite, severe CAA	AD	CAA	NO	C	6	E4/E4
	AD4	F	72	11.5	AD definite, severe CAA, hippocampal sclerosis	AD	CAA	Hippocampal sclerosis	C	6	E4/E4
	AD5	M	85	58	AD	AD	NO	NO	NA	4	E3/E4
	AD6	M	62	24.5	AD	AD	NO	NO	C	6	E3/E4
	AD8	M	69	12	AD mod severe	AD	NO	NO	C	5	E3/E4
	AD9	F	60	18.75	AD definite (severe)	AD	NO	NO	C	6	E3/E3
	AD10	M	95	27	AD probable, mod CAA, mod small vessel disease	AD	NO	NO	B	4	E3/E4
	AD13	F	78	61	AD definite	AD	NO	NO	C	6	E2/E4
	AD19	F	87	15	AD probable, high likelihood that AD pathology caused the dementia (NIA-AA). TDP43 inclusions in temporal lobe	AD	TDP43 inclusions (temporal only)	NO	B	4	E3/E3
	AD20	M	84	13.75	Definite AD	AD	NO	NO	C	5	E3/E4
	AD21	M	63	21.25	AD definite	AD	NO	NO	C	6	E3/E3
	NC3	M	93	34.5	No significant abnormalities apart from microinfarct in putamen	CONTROL	Microinfarct in putamen	NO	0	2	E2/E3
	NC7	M	90	5.5	NORMAL	CONTROL	NO	NO	0	2	E2/E3
	NC11	M	87	24	No AD or other significant neuropath abnormalities	CONTROL	NO	NO	0	2	E3/E3
	NC12	M	85	30.5	Control, no significant abnormalities	CONTROL	NO	NO	A	2	E3/E3
	NC14	F	74	39.5	Control, no significant abnormalities	CONTROL	NO	NO	0	1	E3/E3
	NC15	F	79	48	No significant neuropathological abnormality	CONTROL	NO	NO	0	2	E3/E3
	NC16	M	89	54.5	Control, moderate CAA	CONTROL	CAA	NO	0	2	E3/E4
	NC17	M	78	51.5	Control, mild SVD	CONTROL	NO	NO	0	2	E3/E3
	NC18	F	94	29.5	Control, moderate CAA	CONTROL	CAA	NO	0	2	E3/E4

## Sheet: Table S2_Module_info
Module	Module_id	Compound_IN_name	Compound_IN_ID	Compound_OUT_name	Compound_OUT_ID	Supermodule_id
M_1	1	Glucose	C00267	G6P	C00668	1
M_2	2	G6P	C00668	G3P	C00118	1
M_3	3	G3P	C00118	3PD	C00197	1
M_4	4	3PD	C00197	Pyruvate	C00022	1
M_5	5	Pyruvate	C00022	Acetyl-Coa	C00024	1
M_6	6	Pyruvate	C00022	Lactate	C00256	1
M_7	7	Acetyl-CoA+Oxaloacetate	C00024+C00036	Citrate	C00158	1
M_8	8	Citrate	C00158	2OG	C00026	1
M_9	9	2OG	C00026	Succinyl-CoA	C00091	1
M_10	10	Succinyl-CoA	C00091	Succinate	C00042	1
M_11	11	Succinate	C00042	Fumarate	C00122	1
M_12	12	Fumarate	C00122	Malate	C00149	1
M_13	13	Malate	C00149	Oxaloacetate	C00036	1
M_14	14	Pyruvate	C00022	Oxaloacetate	C00036	1
M_15	15	3PD	C00197	Serine	C00065	2
M_16	16	Serine	C00065	Pyruvate	C00022	2
M_17	17	Serine	C00065	Cysteine	C00097	2
M_18	18	Serine	C00065	Glycine	C00037	2
M_19	19	Glycine	C00037	Creatine	C00300	2
M_20	20	Glycine	C00037	Glyoxylate	C00048	2
M_21	21	Choline	C00114	Glycine	C00037	2
M_22	22	Glycine	C00037	Glycine-OUT	C00000	2
M_23	23	Glycine	C00037	Glutathione	C00051	2
M_24	24	Glutathione	C00051	Glycine + Cysteine	C00037+C00097	2
M_25	25	Glutathione	C00051	glutamate	C00025	2
M_26	26	Glutamate + Cysteine	C00025+C00097	Glutathione	C00051	2
M_27	27	Serine	C00065	2-Aminoacrylate	C02218	2
M_28	28	Serine	C00065	Methionine	C00073	2
M_29	29	Cysteine	C00097	Pyruvate	C00022	2
M_30	30	Methionine	C00073	Cysteine	C00097	2
M_31	31	Methionine	C00073	Methionine-OUT	C00000	2
M_32	32	Threonine	C00188	Propanoyl-CoA	C00100	2
M_33	33	G3P	C00118	PRPP	C00119	3
M_34	34	Acetyl-CoA	C00024	Fatty Acid	CC0001	4
M_35	35	Fatty Acid	CC0001	Acetyl-CoA	C00024	4
M_36	36	Aspartate	C00049	Pyrimidine	CC0002	5
M_37	37	Aspartate	C00049	Aspartate-OUT	C00000	5
M_38	38	Aspartate	C00049	Asparagine	C00152	5
M_39	39	Aspartate	C00049	Fumarate	C00122	5
M_40	40	Aspartate	C00049	Oxaloacetate	C00036	5
M_41	41	Aspartate	C00049	B-Alanine	C00099	6
M_42	42	Spermine	C00750	B-Alanine	C00099	6
M_43	43	Histidine	C00135	B-Alanine	C00099	6
M_44	44	B-Alanine	C00099	Acetyl-CoA	C00024	6
M_45	45	Pyrimidine	CC0002	B-Alanine	C00099	6
M_46	46	Propanoyl-CoA	C00100	Succinate	C00042	7
M_47	47	Propanoyl-CoA	C00100	Acetyl-CoA	C00024	7
M_48	48	Glutamate	C00025	Glutamine	C00064	8
M_49	49	Glutamate	C00025	GABA	C00334	8
M_50	50	GABA	C00334	Succinate	C00042	8
M_51	51	Glutamate	C00025	2OG	C00026	8
M_52	52	Histidine	C00135	glutamate	C00025	8
M_53	53	Leucine	C00123	Acetyl-CoA	C00024	9
M_54	54	Valine	C00183	Succinyl-CoA	C00091	9
M_55	55	Isoleucine	C00407	Succinyl-CoA	C00091	9
M_56	56	Isoleucine	C00407	Acetyl-CoA	C00024	9
M_57	57	Tyrosine	C00082	Fumarate	C00122	9
M_58	58	Tyrosine	C00082	Tyrosine-OUT	C00000	9
M_59	59	Phenylalanine	C00079	Tyrosine	C00082	9
M_60	60	lysine	C00047	Acetyl-CoA	C00024	9
M_61	61	Putrescine	C00134	GABA	C00334	10
M_62	62	Ornithine	C00077	Putrescine	C00134	10
M_63	63	Arginine	C00062	Ornithine	C00077	10
M_64	64	Arginine	C00062	Putrescine	C00134	10
M_65	65	Argininosuccinate	C03406	Arginine + Fumarate	C00062+C00122	10
M_66	66	Citruline + Aspartate	C00327+C00049	Argininosuccinate	C03406	10
M_67	67	Ornithine	C00077	Proline	C00148	10
M_68	68	Proline	C00148	Glyoxylate + pyruvate	C00048+C00022	10
M_69	69	Putresine	C00134	Spermine	C00750	11
M_70	70	Methionine	C00073	Spermine	C00750	11
M_71	71	Glucose_in	C00000	Glucose	C00267	12
M_72	72	Acetyl-CoA_in	C00000	Acetyl-CoA	C00024	12
M_73	73	Citrate_in	C00000	Citrate	C00158	12
M_74	74	2OG_in	C00000	2OG	C00026	12
M_75	75	Succinate_in	C00000	Succinate	C00042	12
M_76	76	Malate_in	C00000	Malate	C00149	12
M_77	77	Oxaloacetate_in	C00000	Oxaloacetate	C00036	12
M_78	78	Lactate_in	C00000	Lactate	C00186	12
M_79	79	serine_in	C00000	serine	C00065	12
M_80	80	Cysteine_in	C00000	Cysteine	C00097	12
M_81	81	Glycine_in	C00000	Glycine	C00037	12
M_82	82	Creatine_in	C00000	Creatine	C00300	12
M_83	83	Choline_in	C00000	Choline	C00114	12
M_84	84	Threonine_in	C00000	Threonine	C00188	12
M_85	85	Aspartate_in	C00000	Aspartate	C00049	12
M_86	86	Asparagine_in	C00000	Asparagine	C00152	12
M_87	87	Pyrimidine_in	C00000	Pyrimidine	CC0002	12
M_88	88	Histidine_in	C00000	Histidine	C00135	12
M_89	89	B-Alanine_in	C00000	B-Alanine	C00099	12
M_90	90	Propanoyl-CoA_in	C00000	Propanoyl-CoA	C00100	12
M_91	91	glutamate_in	C00000	glutamate	C00025	12
M_92	92	Glutamine_in	C00000	Glutamine	C00064	12
M_93	93	GABA_in	C00000	GABA	C00334	12
M_94	94	Tyrosine_in	C00000	Tyrosine	C00082	12
M_95	95	phenylalanine_in	C00000	phenylalanine	C00079	12
M_96	96	Valine_in	C00000	Valine	C00183	12
M_97	97	Isoleucine_in	C00000	Isoleucine	C00407	12
M_98	98	Leucine_in	C00000	Leucine	C00123	12
M_99	99	Lysine_in	C00000	Lysine	C00047	12
M_100	100	Arginine	C00000	Arginine	C00062	12
M_101	101	Citrulline_in	C00000	Citrulline	C00327	12
M_102	102	Ornithine_in	C00000	Ornithine	C00077	12
M_103	103	Proline_in	C00000	Proline	C00148	12
M_104	104	Tryptophan_in	C00000	Tryptophan	C00078	12
M_105	105	Fatty Acid_in	C00000	Fatty Acid	CC0001	12
M_106	106	Glucose	C00267	Glucose-6-phosphate	C00668	13
M_107	107	Glucose-6-phosphate	C00668	UDP-N-acetylglucosamine	C00043	13
M_108	108	Glucose-6-phosphate	C00668	Glucose-1-phosphate	C00103	13
M_109	109	Glucose-1-phosphate	C00103	UDP-glucuronic acid	C00167	13
M_110	110	UDP-glucuronic acid+UDP-N-acetylglucosamine	C00167+C00043	Hyaluronic acid	C00518	13
M_111	111	Glucose-1-phosphate	C00103	Glycogen	C00182	14
M_112	112	UDP-N-acetylglucosamine	C00043	CMP-N-acetylneuraminate	C00128	15
M_113	113	Acetyl-CoA	C00024	(E,E)-Farnesyl-PP	C00448	16
M_114	114	(E,E)-Farnesyl-PP	C00448	Geranylgeranyl-PP	C00353	16
M_115	115	(E,E)-Farnesyl-PP	C00448	Farnesal	C03461	16
M_116	116	(E,E)-Farnesyl-PP	C00448	Ubiquinone	C00399	16
M_117	117	(E,E)-Farnesyl-PP	C00448	Dolichyl phosphate	C00110	16
M_118	118	Dolichyl phosphate	C00110	Dolichyl phosphate D-mannose	C03862	16
M_119	119	Dolichyl phosphate	C00110	(GlcNAc)4 (Man)3 (Asn)1	G00015	16
M_120	120	(Glc)3 (GlcNAc)2 (Man)9 (PP-Dol)1+Protein asparagine	G00008+C03021	(Glc)3 (GlcNAc)2 (Man)9 (Asn)1	G00009	16
M_121	121	(Glc)3 (GlcNAc)2 (Man)9 (Asn)1	G00009	(GlcNAc)4 (Man)3 (Asn)1	G00015	16
M_122	122	(GlcNAc)4 (Man)3 (Asn)1	G00015	(Gal)2 (GlcNAc)4 (LFuc)1 (Man)3 (Neu5Ac)2 (Asn)1	G00018	16
M_123	123	(GlcNAc)4 (Man)3 (Asn)1	G00015	(GlcNAc)7 (Man)3 (Asn)1	G00022	16
M_124	124	(GlcNAc)4 (Man)3 (Asn)1	G00015	(GlcNAc)5 (Man)3 (Asn)1	G00019	16
M_125	125	Dolichyl phosphate D-mannose+Protein serine	C03862+C02189	(Gal)1 (GlcNAc)1 (Man)1 (Ser/Thr)1	G13084	17
M_126	126	(Gal)1 (GlcNAc)1 (Man)1 (Ser/Thr)1	G13084	(Gal)1 (GlcNAc)1 (Man)1 (Neu5Ac)1 (Ser/Thr)1	G13085	17
M_127	127	(Gal)1 (GlcNAc)1 (Man)1 (Ser/Thr)1	G13084	(Gal)1 (GlcA)1 (GlcNAc)1 (Man)1 (S)1 (Ser/Thr)1	G13088	17
M_128	128	(Gal)1 (GlcNAc)1 (Man)1 (Ser/Thr)1	G13084	(Gal)1 (GlcNAc)1 (LFuc)1 (Man)1 (Ser/Thr)1	G13100	17
M_129	129	Protein serine	C02189	(Gal)2 (GlcA)1 (Xyl)1 (Ser)1	G00157	18
M_130	130	(Gal)2 (GlcA)1 (Xyl)1 (Ser)1	G00157	Dermatan	C01490	18
M_131	131	Chondroitin	C00401	Dermatan	C01490	18
M_132	132	(Gal)2 (GlcA)1 (Xyl)1 (Ser)1	G00157	(Gal)2 (GlcA)2 (GlcNAc)2 (Xyl)1 (Ser)1	G00164	19
M_133	133	PRPP+Glutamine	C00119+C00064	IMP	C00130	20
M_134	134	5-Phosphoribosylamine	C03090	AICAR	C04677	20
M_135	135	AICAR	C04677	IMP	C00130	20
M_136	136	IMP	C00130	AMP	C00020	20
M_137	137	IMP	C00130	XMP	C00655	20
M_138	138	AMP	C00020	Deoxyadenosine	C00559	20
M_139	139	AMP	C00020	Adenine	C00147	20
M_140	140	ADP	C00008	Deoxyadenosine	C00559	20
M_141	141	Deoxyadenosine	C00559	Adenine	C00147	20
M_142	142	Deoxyadenosine	C00559	Hypoxanthine	C00262	20
M_143	143	IMP	C00130	Hypoxanthine	C00262	20
M_144	144	Hypoxanthine	C00262	Xanthine	C00385	20
M_145	145	XMP	C00655	Xanthine	C00385	20
M_146	146	Xanthine	C00385	Uric acid	C00366	20
M_147	147	Xanthine	C00385	Guanine	C00242	20
M_148	148	XMP	C00655	Guanine	C00242	20
M_149	149	GMP	C00144	Guanine	C00242	20
M_150	150	PRPP	C00119	UMP	C00105	21
M_151	151	Orotidylic acid	C01103	UMP	C00105	21
M_152	152	UMP	C00105	B-Alanine	C00099	21
M_153	153	UMP	C00105	CDP	C00112	21
M_154	154	Uracil	C00106	B-Alanine	C00099	21
M_155	155	UTP	C00075	CDP	C00112	21
M_156	156	CDP	C00112	Cytidine	C00475	21
M_157	157	CDP	C00112	dCDP	C00705	21
M_158	158	dCDP	C00705	Deoxycytidine	C00881	21
M_159	159	dCMP	C00239	Deoxycytidine	C00881	21
M_160	160	dCDP	C00705	dUMP	C00365	21
M_161	161	dCDP	C00705	dCTP	C00458	21
M_162	162	dUMP	C00365	Deoxyuridine	C00526	21
M_163	163	dUMP	C00365	dTMP	C00364	21
M_164	164	dTMP	C00364	Succinyl-CoA	C00091	21
M_165	165	dTMP	C00364	dTTP	C00459	21
M_166	166	Thymine	C00178	Succinyl-CoA	C00091	21
M_167	167	(E,E)-Farnesyl-PP	C00448	Cholesterol	C00187	22
M_168	168	Cholesterol	C00187	Chenodeoxycholate	C02528	22
M_169	169	Cholesterol	C00187	Steroid_hormone	CC0003	22

## Sheet: Table S3_Module_gene
Module
M_1	ADPGK	G6PC	G6PC2	G6PC3	GALM	GCK	HK1	HK2	HK3	HKDC1
M_2	ALDOA	ALDOB	ALDOC	FBP1	FBP2	GPI	PFKL	PFKM	PFKP	TPI1
M_3	BPGM	COQ2	GAPDH	GAPDHS	PGAM1	PGAM2	PGAM4	PGK1	PGK2	PHB	PPT1
M_4	BPGM	COQ2	ENO1	ENO2	ENO3	MINPP1	PCK1	PCK2	PGAM1	PGAM2	PGAM4	PHB	PKLR	PKM	PPT1
M_5	DLAT	DLD	PDHA1	PDHA2	PDHB
M_6	LDHA	LDHAL6A	LDHAL6B	LDHB	LDHC	LDHD
M_7	ACLY	CS
M_8	ACO1	ACO2	IDH1	IDH2	IDH3A	IDH3B	IDH3G
M_9	DLD	DLST	OGDH	OGDHL
M_10	SUCLA2	SUCLG1	SUCLG2
M_11	SDHA	SDHB
M_12	FH
M_13	MDH1	MDH2
M_14	PC
M_15	PHGDH	PSAT1	PSPH
M_16	SDS	SDSL
M_17	CBS	CTH
M_18	AGXT	SHMT1	SHMT2
M_19	GAMT	GATM
M_20	AGXT	AGXT2	DAO
M_21	ALDH7A1	BHMT	CHDH	DMGDH	PIPOX	SARDH
M_22	ALAS1	ALAS2	AOC2	AOC3	GCAT	GLDC	MAOA	MAOB
M_23	GSS
M_24	ANPEP	GCLC	GGT6	GSS	LAP3
M_25	GGCT	GGT1	GGT5	GGT6	GGT7	GSTA1	GSTA2	GSTA3	GSTA4	GSTA5	GSTK1	GSTM1	GSTM2	GSTM3	GSTM4	GSTM5	GSTO1	GSTO2	GSTP1	GSTT2	GSTT2B	MGST1	MGST2	MGST3	OPLAH
M_26	GCLC	GSS
M_27	SDS	SDSL
M_28	BHMT	BHMT2	CBS	KYAT1	KYAT3	MTR
M_29	CDO1	CTH	GOT1	GOT2	KYAT1	KYAT3	MPST	TST
M_30	AHCY	AHCYL1	AHCYL2	CBS	CTH	DNMT1	DNMT3A	DNMT3B	DNMT3L	MAT1A	MAT2A	MAT2B
M_31	ADI1	AMD1	APIP	ENOPH1	IL4I1	MAT1A	MAT2A	MAT2B	MRI1	MTAP	SMS	SRM	TAT
M_32	BCKDHA	BCKDHB	DBT	DLAT	DLD	SDS	SDSL
M_33	ALDOA	ALDOB	ALDOC	FBP1	FBP2	G6PD	GPI	H6PD	PFKL	PFKM	PFKP	PGD	PGLS	PGM1	PGM2	PRPS1	PRPS1L1	PRPS2	RBKS	RPE	RPEL1	RPIA	TALDO1	TKT	TKTL1	TKTL2
M_34	ACACA	ACACB	ACSBG1	ACSBG2	ACSL1	ACSL3	ACSL4	ACSL5	ACSL6	FASN	HSD11B2	HSD17B1	HSD17B12	HSD17B2	HSD17B6	HSD17B7	HSD17B8	MAST1	MCAT	MECR	OLAH	OXSM	PECR	RDH10	RDH16	RDH8	RNF2	SLC27A2
M_35	ACAA1	ACAA2	ACADL	ACADM	ACADS	ACADSB	ACADVL	ACAT1	ACAT2	ACOX1	ACOX3	ACSBG1	ACSBG2	ACSL1	ACSL3	ACSL4	ACSL5	ACSL6	CPT1A	CPT1B	CPT1C	CPT2	ECHS1	EHHADH	GCDH	HADH	HADHA	HADHB	HSD17B10	HSD17B4	SLC27A2
M_36	CAD	DHODH
M_37	ACY3	ASPA	FOLH1	NAALAD2	NAALADL1	NAT8L	RIMKLA
M_38	ALPP	ASNS	ASPG	ASRGL1
M_39	ADSL	ADSS	ADSSL1	ASL	ASS1
M_40	GOT1	GOT2	IL4I1
M_41	AZIN2	GAD1	GAD2	GADL1
M_42	ALDH1A3	ALDH1B1	ALDH2	ALDH3A1	ALDH3A2	ALDH3B1	ALDH3B2	ALDH7A1	ALDH9A1	AOC2	AOC3	SMOX
M_43	CARNS1	CNDP1	CNDP2
M_44	ABAT	ALDH6A1
M_45	DPYD	DPYS	NT5C	NT5C1A	NT5C1B	NT5C1B-RDH14	NT5C2	NT5C3A	NT5C3B	NT5E	NT5M	PNP	TK1	TK2	TYMP	UCK1	UCK2	UCKL1	UPB1	UPP1	UPP2	UPRT
M_46	ECHDC1	MCEE	MUT	PCCA	PCCB	SUCLA2	SUCLG1	SUCLG2
M_47	ACACA	ACACB	ACADS	ACOX1	ACOX3	ECHS1	EHHADH	HADHA	MLYCD
M_48	GLS	GLS2	GLUL
M_49	GAD1	GAD2
M_50	ABAT	ALDH5A1
M_51	GLUD1	GLUD2
M_52	AMDHD1	FTCD	HAL	UROC1
M_53	AACS	ACADM	ACAT1	ACAT2	AUH	BCAT1	BCAT2	BCKDHA	BCKDHB	DBT	DLD	ECHS1	EHHADH	HADHA	HMGCL	HMGCS1	HMGCS2	IVD	MCCC1	MCCC2	OXCT1	OXCT2
M_54	ABAT	ACAD8	ACADM	ACADS	ACADSB	ACSF3	AGXT2	ALDH1B1	ALDH2	ALDH3A2	ALDH7A1	ALDH9A1	AOX1	BCAT1	BCAT2	BCKDHA	BCKDHB	DBT	DLD	ECHS1	EHHADH	HADH	HADHA	HIBADH	HIBCH	HSD17B10	MUT
M_55	ACAA1	ACAA2	ACADM	ACADS	ACADSB	BCAT1	BCAT2	BCKDHA	BCKDHB	DBT	DLD	ECHS1	EHHADH	HADH	HADHA	HADHB	HSD17B10	IL4I1	MCEE	MUT	PCCA	PCCB
M_56	ACAA1	ACAA2	ACADM	ACADS	ACADSB	BCAT1	BCAT2	BCKDHA	BCKDHB	DBT	DLD	ECHS1	EHHADH	HADH	HADHA	HADHB	HSD17B10	IL4I1
M_57	FAH	GOT1	GOT2	GSTZ1	HGD	HPD	IL4I1	MIF	TAT
M_58	ALDH1A3	ALDH3A1	ALDH3B1	ALDH3B2	AOC2	AOC3	DDC	MAOA	MAOB	TH	TPO	TYR
M_59	PAH
M_60	AADAT	AASS	ACAT1	ACAT2	ALDH7A1	DLD	ECHS1	EHHADH	GCDH	HADH	HADHA	HSD17B10	HSD17B4	HYKK	PHYKPL
M_61	ALDH1B1	ALDH2	ALDH3A2	ALDH7A1	ALDH9A1	AOC1
M_62	ODC1
M_63	ARG1	ARG2
M_64	AGMAT	AZIN2
M_65	ASL
M_66	ASS1
M_67	OAT	PRODH	PRODH2	PYCR1	PYCR2	PYCR3
M_68	ALDH4A1	GOT1	GOT2	HOGA1	PRODH2	PYCR1	PYCR2	PYCR3
M_69	SMOX	SMS	SRM
M_70	AMD1	MAT1A	MAT2A	MAT2B	SMOX	SMS	SRM
M_71	SLC2A1	SLC2A2	SLC2A3	SLC2A4
M_72	SLC33A1
M_73	SLC13A5	SLC25A1
M_74	SLC25A11
M_75	SLC13A3	SLC25A10
M_76	SLC25A10	SLC25A11
M_77	SLC25A21
M_78	SLC16A1	SLC16A3	SLC16A4
M_79	SLC1A4	SLC1A5	SLC38A2	SLC38A4	SLC38A5	SLC7A10
M_80	SLC1A4	SLC1A5	SLC38A1	SLC38A2	SLC38A4	SLC7A10	SLC7A11	SLC7A7
M_81	SLC6A5	SLC6A9
M_83	SLC5A7
M_84	SLC1A4	SLC7A8
M_85	SLC1A3	SLC1A6
M_87	SLC29A1	SLC29A2
M_88	SLC15A4
M_89	SLC6A6
M_90	SLC27A1
M_91	SLC17A6	SLC17A7	SLC17A8	SLC1A1	SLC1A2	SLC1A3	SLC1A5	SLC1A6	SLC1A7
M_92	SLC1A5
M_93	SLC32A1	SLC6A1	SLC6A11	SLC6A12	SLC6A13
M_94	SLC7A5	SLC7A8
M_95	SLC7A8
M_96	SLC6A15
M_97	SLC6A15
M_98	SLC6A15	SLC7A5	SLC7A6
M_99	SLC25A29	SLC38A4	SLC66A1
M_100	SLC25A29	SLC7A1	SLC7A2
M_101	SLC25A15
M_102	SLC25A15	SLC25A15P1	SLC25A2	SLC25A29
M_103	SLC36A1	SLC6A20	SLC6A7
M_105	SLC27A1	SLC27A2	SLC27A3	SLC27A4	SLC27A5	SLC27A6
M_106	GCK	HK1	HK2	HK3	HKDC1
M_107	AMDHD2	GFPT1	GFPT2	GNPDA1	GNPDA2	GNPNAT1	GPI	PGM3	UAP1	UAP1L1
M_108	PGM1	PGM2
M_109	UGDH	UGP2
M_110	HAS1	HAS2	HAS3
M_111	GYS1	GYS2	PYGB
M_112	CMAS	GNE	NANP	NANS	TSPAN31
M_113	ACAT1	ACAT2	FDPS	GGPS1	HMGCR	HMGCS1	HMGCS2	IDI1	IDI2	MVD	MVK	PMVK
M_114	FDPS	GGPS1
M_115	FNTA	FNTB	ICMT	PCYOX1	RCE1	ZMPSTE24
M_116	CLK1	COQ2	COQ3	COQ5	COQ6	COQ7	PDSS1	PDSS2	PHB	PPT1
M_117	ALG11	DHDDS	DOLK	SRD5A1	SRD5A2	SRD5A3
M_118	DPM1
M_119	ALG10	ALG10B	ALG5	ALG6	ALG8	GANAB	MAN1A1	MAN1A2	MAN1B1	MAN1C1	MAN2A1	MAN2A2	MGAT1	MGAT2	MOGS	STT3A	STT3B
M_120	STT3A	STT3B
M_121	GANAB	MAN1A1	MAN1A2	MAN1B1	MAN1C1	MAN2A1	MAN2A2	MGAT1	MGAT2	MOGS
M_122	ABO	B4GALT1	B4GALT2	B4GALT3	FUT8	ST6GAL1	ST6GAL2
M_123	MGAT4A	MGAT4B	MGAT4C
M_124	MGAT3
M_125	ABO	B3GLCT	B4GALT1	B4GALT2	B4GALT3	FUT4	FUT7	MGAT5B	POGLUT1	POMGNT1	POMT1	POMT2
M_126	ST3GAL2	ST3GAL3	ST3GAL6
M_127	B3GAT2	CHST10
M_128	FUT9
M_129	B3GALT6	B3GAT3	B4GALT7	XYLT1	XYLT2
M_130	CHPF	CHPF2	CHSY1	CHSY3	CSGALNACT1	CSGALNACT2	DSE
M_131	DSE
M_132	EXT1	EXT2	EXTL1	EXTL2	EXTL3
M_133	ADSL	ATIC	CANT1	ENTPD1	ENTPD3	ENTPD4	ENTPD5	ENTPD6	ENTPD8	GART	NME1	NME1-NME2	NME2	NME3	NME4	NME5	NME6	NME7	NUDT16	NUDT5	PAICS	PFAS	PPAT
M_134	ADSL	GART	PAICS	PFAS
M_135	ATIC	CANT1	ENTPD1	ENTPD3	ENTPD4	ENTPD5	ENTPD6	ENTPD8	NME1	NME1-NME2	NME2	NME3	NME4	NME5	NME6	NME7	NUDT16	NUDT5
M_136	ADSL	ADSS	ADSSL1	AMPD1	AMPD2	AMPD3
M_137	IMPDH1	IMPDH2
M_138	AK1	AK2	AK3	AK4	AK5	AK6	AK7	AK8	ENTPD1	ENTPD3	ENTPD8	F9	NME1	NME1-NME2	NME2	NME3	NME4	NME5	NME6	NME7	NT5C	NT5C1A	NT5C1B	NT5C1B-RDH14	NT5C2	NT5C3A	NT5C3B	NT5E	NT5M	PKLR	PKM	RRM1	RRM2	RRM2B
M_139	ADK	DCK	NT5C	NT5C1A	NT5C1B	NT5C1B-RDH14	NT5C2	NT5C3A	NT5C3B	NT5E	NT5M	PNP
M_140	AK1	AK2	AK4	AK5	AK7	AK8	NME1	NME1-NME2	NME2	NME3	NME4	NME5	NME6	NME7	NT5C	NT5C1A	NT5C1B	NT5C1B-RDH14	NT5C2	NT5C3A	NT5C3B	NT5E	NT5M	PKLR	PKM	RRM1	RRM2	RRM2B
M_141	PNP
M_142	ADA	PNP
M_143	ADA	HPRT1	NT5C	NT5C1A	NT5C1B	NT5C1B-RDH14	NT5C2	NT5C3A	NT5C3B	NT5E	NT5M	PNP
M_144	XDH
M_145	HPRT1	NT5C	NT5C1A	NT5C1B	NT5C1B-RDH14	NT5C2	NT5C3A	NT5C3B	NT5E	NT5M	NUDT2	NUDT5	PNP
M_146	XDH
M_147	GDA
M_148	APRT	GMPS	HPRT1	NT5C	NT5C1A	NT5C1B	NT5C1B-RDH14	NT5C2	NT5C3A	NT5C3B	NT5E	NT5M	NUDT2	NUDT5	PNP
M_149	APRT	HPRT1	NT5C	NT5C1A	NT5C1B	NT5C1B-RDH14	NT5C2	NT5C3A	NT5C3B	NT5E	NT5M	PNP
M_150	UMPS
M_151	UMPS
M_152	DPYD	DPYS	NT5C	NT5C1A	NT5C1B	NT5C1B-RDH14	NT5C2	NT5C3A	NT5C3B	NT5E	NT5M	UCK1	UCK2	UCKL1	UPB1	UPP1	UPP2	UPRT
M_153	CANT1	CMPK1	CMPK2	CTPS1	CTPS2	ENTPD1	ENTPD3	ENTPD4	ENTPD5	ENTPD6	ENTPD8	NME1	NME1-NME2	NME2	NME3	NME4	NME5	NME6	NME7
M_154	DPYD	DPYS	UPB1
M_155	CTPS1	CTPS2	ENTPD1	ENTPD3	ENTPD8	NME1	NME1-NME2	NME2	NME3	NME4	NME5	NME6	NME7
M_156	CMPK1	CMPK2	ENTPD1	ENTPD3	ENTPD8	NT5C	NT5C1A	NT5C1B	NT5C1B-RDH14	NT5C2	NT5C3A	NT5C3B	NT5E	NT5M	UCK1	UCK2	UCKL1
M_157	RRM1	RRM2	RRM2B
M_158	CMPK1	CMPK2	DCK	DCTPP1	NT5C	NT5C1A	NT5C1B	NT5C1B-RDH14	NT5C2	NT5C3A	NT5C3B	NT5E	NT5M
M_159	DCK	NT5C	NT5C1A	NT5C1B	NT5C1B-RDH14	NT5C2	NT5C3A	NT5C3B	NT5E	NT5M
M_160	CMPK1	CMPK2	DCTD	DCTPP1
M_161	NME1	NME1-NME2	NME2	NME3	NME4	NME5	NME6	NME7
M_162	NT5C	NT5C1A	NT5C1B	NT5C1B-RDH14	NT5C2	NT5C3A	NT5C3B	NT5E	NT5M	TK1	TK2
M_163	TYMS
M_164	ACSF3	AGXT2	ALDH1B1	ALDH2	ALDH3A2	ALDH7A1	ALDH9A1	AOX1	DPYD	DPYS	MUT	NT5C	NT5C1A	NT5C1B	NT5C1B-RDH14	NT5C2	NT5C3A	NT5C3B	NT5E	NT5M	TK1	TK2	TYMP	UPB1
M_165	DTYMK	ENTPD1	ENTPD3	ENTPD8	NME1	NME1-NME2	NME2	NME3	NME4	NME5	NME6	NME7
M_166	ACSF3	AGXT2	ALDH1B1	ALDH2	ALDH3A2	ALDH7A1	ALDH9A1	AOX1	DPYD	DPYS	MUT	UPB1
M_167	CYP51A1	DHCR24	DHCR7	EBP	FDFT1	HSD17B1	HSD17B12	HSD17B2	HSD17B6	HSD17B7	HSD17B8	LSS	MSMO1	NSDHL	RNF2	SC5D	SQLE	TM7SF2
M_168	ACOT1	ACOT2	ACOT4	ACOT7	ACOT8	ACOX2	AKR1C4	AKR1D1	AMACR	BAAT	CH25H	CYP27A1	CYP39A1	CYP46A1	CYP7A1	CYP7B1	CYP8B1	HSD11B2	HSD17B4	HSD3B7	RDH10	RDH16	RDH8	SCP2	SLC27A5
M_169	AKR1C1	AKR1C2	AKR1C3	AKR1C4	AKR1D1	ALG11	COMT	CYP11A1	CYP11B1	CYP11B2	CYP17A1	CYP19A1	CYP1A1	CYP1A2	CYP1B1	CYP2A13	CYP2A6	CYP2A7	CYP2B6	CYP2C18	CYP2C19	CYP2C8	CYP2C9	CYP2D6	CYP2E1	CYP2F1	CYP2J2	CYP2S1	CYP3A4	CYP3A43	CYP3A5	CYP3A7	CYP4B1	CYP4F8	CYP4X1	CYP4Z1	HSD11B1	HSD11B2	HSD17B1	HSD17B12	HSD17B2	HSD17B3	HSD17B6	HSD17B7	HSD17B8	HSD3B1	HSD3B2	RDH10	RDH16
M_170	GMPS
M_171	CMPK1	CMPK2	DCTPP1
[truncated: 27 more columns]

## Sheet: Table S4_deg_astro_sig0.05
	p_val	avg_log2FC	pct.1	pct.2	p_val_adj
SLC1A2	0	-0.707661	0.929	0.955	0
NEAT1	0	0.641247	0.964	0.916	0
CIRBP	2.64514e-263	-0.710145	0.342	0.559	9.42808e-259
AL591686.2	8.59026e-229	-0.657834	0.095	0.251	3.06183e-224
SPARCL1	2.09268e-219	-0.604553	0.73	0.799	7.45895e-215
NTM	8.09873e-209	-0.336486	0.934	0.949	2.88663e-204
RANBP3L	9.79257e-204	0.694725	0.699	0.612	3.49037e-199
NTRK2	7.03912e-192	-0.409257	0.859	0.891	2.50895e-187
MALAT1	3.55014e-189	0.371068	1	0.999	1.26538e-184
ANGPTL4	2.05768e-180	-0.780519	0.24	0.406	7.33421e-176
SLC6A1-AS1	2.24622e-173	-0.48978	0.119	0.262	8.00619e-169
ALDH1A1	4.9563e-169	-0.567541	0.208	0.372	1.76657e-164
AC091826.2	2.07384e-163	-0.554169	0.299	0.461	7.39178e-159
APOE	2.00981e-156	-0.728257	0.557	0.674	7.16356e-152
SLC39A11	2.3659e-152	0.57063	0.692	0.605	8.43276e-148
C1orf61	9.02883e-151	-0.490806	0.501	0.632	3.21814e-146
SAMD4A	6.771e-141	0.53467	0.668	0.572	2.41339e-136
NRXN1	1.24503e-140	-0.271663	0.939	0.962	4.43767e-136
AC002429.2	8.22434e-140	-0.584637	0.343	0.498	2.9314e-135
MRAS	4.04618e-134	0.642955	0.438	0.312	1.44218e-129
COL21A1	7.82188e-128	0.583313	0.208	0.095	2.78795e-123
HES5	2.22424e-124	-0.51471	0.052	0.142	7.92785e-120
SLC14A1	1.76374e-121	-0.592119	0.432	0.563	6.2865e-117
BSG	1.09436e-120	-0.443321	0.401	0.548	3.90064e-116
AL355974.2	7.0747e-120	0.41462	0.135	0.045	2.52163e-115
GAPDH	3.58319e-119	-0.543407	0.404	0.542	1.27715e-114
SLC1A3	1.67404e-117	-0.328104	0.909	0.924	5.96678e-113
SLC4A4	2.96141e-113	-0.394649	0.727	0.794	1.05554e-108
SCG3	7.58043e-113	-0.406938	0.183	0.308	2.70189e-108
TUBB2B	4.4325e-112	-0.464708	0.212	0.337	1.57988e-107
CST3	2.14682e-111	-0.46386	0.564	0.675	7.65191e-107
ETNPPL	5.3552e-111	-0.503378	0.33	0.453	1.90876e-106
GPC5	1.22226e-109	-0.257913	0.935	0.955	4.35649e-105
DPP10	2.47965e-108	-0.444062	0.568	0.716	8.83822e-104
TPD52L1	1.02379e-107	0.380113	0.768	0.718	3.6491e-103
HES1	6.76528e-107	-0.433883	0.073	0.163	2.41135e-102
RERG	6.21327e-105	-0.425079	0.247	0.378	2.2146e-100
FREM2	1.04985e-104	-0.3653	0.096	0.194	3.74197e-100
HILPDA	1.25379e-102	-0.503358	0.033	0.102	4.46888e-98
SMTN	3.31539e-102	0.485866	0.287	0.171	1.1817e-97
TSPAN7	2.83308e-101	-0.375769	0.151	0.262	1.0098e-96
HSPA1A	9.54128e-101	0.876193	0.362	0.248	3.4008e-96
VEGFA	7.41839e-100	-0.515457	0.204	0.317	2.64414e-95
SLCO1C1	1.11002e-98	-0.4132	0.4	0.525	3.95645e-94
PPDPF	5.87805e-98	-0.354583	0.065	0.147	2.09511e-93
AGBL4	1.11786e-97	-0.37224	0.373	0.512	3.98438e-93
MGAT4C	2.03603e-95	-0.375963	0.584	0.689	7.25703e-91
FTH1	5.25093e-95	-0.580984	0.421	0.53	1.87159e-90
GABRB1	7.08165e-94	-0.304891	0.783	0.837	2.52411e-89
PLD5	1.42669e-90	-0.304969	0.102	0.195	5.08515e-86
SLC7A11	4.33142e-89	0.532042	0.657	0.605	1.54385e-84
AC008957.2	2.35021e-88	-0.276425	0.101	0.191	8.37686e-84
2022-09-04	2.57292e-88	-0.310933	0.095	0.185	9.17066e-84
ADAM33	2.66124e-88	0.437036	0.14	0.061	9.48545e-84
SLC38A2	6.59814e-85	0.440795	0.254	0.154	2.35178e-80
WIF1	1.5714e-84	-0.423877	0.208	0.316	5.60096e-80
SOX2	5.3207e-83	-0.31929	0.16	0.266	1.89646e-78
FGFR3	1.71907e-80	-0.366657	0.597	0.695	6.12729e-76
APC2	4.62222e-80	-0.372684	0.341	0.46	1.6475e-75
NKAIN3	5.37678e-79	-0.290684	0.753	0.812	1.91645e-74
LINC01376	6.95819e-79	-0.307112	0.133	0.227	2.48011e-74
AC125613.1	8.40225e-79	-0.341487	0.171	0.272	2.99482e-74
F3	9.64949e-79	-0.480165	0.357	0.464	3.43937e-74
TNIK	2.92044e-78	-0.305287	0.848	0.869	1.04093e-73
HSPH1	4.11777e-78	0.402504	0.248	0.151	1.4677e-73
SNHG25	1.15111e-77	-0.314889	0.094	0.176	4.10288e-73
CSGALNACT1	1.32938e-77	-0.332021	0.63	0.71	4.73831e-73
ACTB	5.13381e-77	-0.356351	0.382	0.498	1.82984e-72
RIMS1	6.66424e-77	0.641638	0.367	0.269	2.37533e-72
ACSS1	8.39485e-77	-0.346258	0.486	0.59	2.99217e-72
FP671120.1	1.0232e-76	0.412254	0.712	0.639	3.647e-72
LGI4	4.24703e-76	-0.337244	0.428	0.55	1.51377e-71
SYNM	2.52326e-75	0.35943	0.197	0.11	8.99365e-71
IL17RB	1.73787e-74	0.38772	0.261	0.168	6.19427e-70
ATP1B2	1.755e-74	-0.493757	0.57	0.64	6.25534e-70
LINC00461	7.54393e-72	-0.3211	0.555	0.644	2.68888e-67
BAIAP3	8.13284e-72	0.442989	0.187	0.106	2.89879e-67
MOXD1	2.03245e-71	-0.307187	0.098	0.178	7.24428e-67
NUPR1	1.41317e-69	0.278323	0.159	0.082	5.03697e-65
TUBB2A	2.5376e-69	-0.255158	0.074	0.144	9.04476e-65
AGT	1.33151e-67	-0.32677	0.297	0.401	4.74589e-63
GABRA2	3.54316e-67	-0.340451	0.469	0.568	1.26289e-62
GLUD1	6.07889e-67	-0.336989	0.443	0.541	2.1667e-62
MRPS6	4.08486e-65	0.507402	0.229	0.15	1.45597e-60
HEPN1	1.49781e-64	-0.276273	0.154	0.24	5.33866e-60
MT-CO2	1.75251e-64	0.525448	0.741	0.703	6.24648e-60
PTN	1.29025e-63	-0.308342	0.461	0.562	4.59885e-59
MT-ND2	6.34467e-63	0.615675	0.542	0.467	2.26143e-58
MT-ND1	6.43051e-63	0.544804	0.536	0.456	2.29203e-58
LINC00499	1.19762e-62	-0.268967	0.511	0.624	4.26869e-58
SAT1	1.75702e-62	-0.294214	0.173	0.26	6.26253e-58
UPP2	6.17255e-62	-0.309734	0.173	0.261	2.20008e-57
EFEMP1	6.39492e-62	-0.345377	0.411	0.512	2.27934e-57
DDIT4	1.0116e-61	-0.390069	0.233	0.327	3.60565e-57
IRS2	1.02739e-61	0.27364	0.416	0.324	3.66194e-57
TXNIP	2.81442e-61	-0.342081	0.164	0.252	1.00314e-56
ITGB4	3.60735e-61	-0.32519	0.349	0.456	1.28577e-56
NKAIN4	8.10326e-61	-0.263799	0.08	0.146	2.88825e-56
ACTG1	1.10852e-60	-0.309596	0.255	0.351	3.95109e-56
FP236383.1	2.91755e-60	0.283561	0.553	0.457	1.0399e-55
ARHGAP24	5.00088e-60	-0.323652	0.59	0.671	1.78246e-55
ENOX1	6.68246e-60	-0.30848	0.336	0.44	2.38183e-55
PNPLA6	1.47648e-59	0.402755	0.283	0.197	5.2626e-55
H3F3B	2.37112e-59	-0.292318	0.143	0.224	8.45137e-55
PTGES3	4.09912e-59	0.397216	0.293	0.208	1.46105e-54
FADS2	5.34439e-59	-0.342917	0.231	0.322	1.9049e-54
NPAS2	3.33197e-58	0.382211	0.423	0.344	1.18761e-53
LINC02060	4.08242e-58	-0.251408	0.112	0.186	1.4551e-53
S100B	1.56174e-57	-0.257411	0.139	0.218	5.5665e-53
MT-CYB	1.63409e-57	0.613847	0.507	0.435	5.8244e-53
HSP90AA1	2.00779e-57	0.438043	0.552	0.496	7.15635e-53
NQO1	2.31933e-57	0.363646	0.132	0.069	8.2668e-53
CD47	6.93809e-57	-0.26162	0.258	0.351	2.47294e-52
NTNG2	7.03595e-57	-0.29273	0.183	0.269	2.50782e-52
HMGB1	1.16455e-56	0.524027	0.578	0.537	4.15079e-52
CYP7B1	1.25009e-56	-0.255214	0.202	0.293	4.4557e-52
AC098829.1	1.4414e-56	-0.251193	0.151	0.235	5.13758e-52
MT-ATP6	1.90721e-55	0.613734	0.679	0.636	6.79785e-51
JDP2	1.48503e-54	0.390297	0.208	0.134	5.2931e-50
MSMO1	3.76383e-54	-0.306713	0.099	0.165	1.34154e-49
TTYH1	5.94975e-54	-0.265234	0.581	0.658	2.12067e-49
NAALADL2	8.22468e-54	-0.289309	0.491	0.585	2.93152e-49
FAM107A	2.65989e-53	0.381302	0.579	0.528	9.48063e-49
IMMP2L	3.78125e-53	-0.296493	0.515	0.605	1.34775e-48
KIAA0930	1.0992e-52	0.308975	0.597	0.527	3.91787e-48
PDE7B	1.30026e-51	-0.269934	0.56	0.641	4.63451e-47
HTRA1	3.64888e-51	-0.272677	0.364	0.457	1.30057e-46
FAM66D	3.8503e-51	-0.30179	0.22	0.301	1.37236e-46
ZNF280D	6.3205e-51	-0.253401	0.301	0.393	2.25282e-46
JUNB	6.45194e-51	-0.405647	0.079	0.137	2.29966e-46
CDKL1	1.52038e-50	0.308017	0.203	0.132	5.4191e-46
DNAH7	1.57289e-50	-0.352422	0.476	0.558	5.60627e-46
DPH6	2.5706e-50	-0.264148	0.306	0.402	9.16238e-46
NRP1	3.19312e-50	-0.281171	0.244	0.335	1.13812e-45
MMP28	6.39289e-50	-0.279128	0.178	0.257	2.27862e-45
GRM3	8.88036e-50	-0.298508	0.453	0.543	3.16523e-45
CD38	2.92748e-49	-0.258757	0.096	0.159	1.04344e-44
STXBP6	3.02853e-49	-0.296124	0.263	0.351	1.07946e-44
TMEM161B-AS1	4.87094e-48	0.282727	0.708	0.68	1.73615e-43
LINC01748	8.729e-48	-0.296079	0.389	0.481	3.11128e-43
RAPGEF3	1.7159e-47	-0.303172	0.434	0.532	6.11598e-43
CAP2	2.48112e-47	0.281723	0.162	0.098	8.84347e-43
PDK4	3.20855e-47	-0.318	0.173	0.247	1.14362e-42
AC021231.1	3.82448e-47	-0.252853	0.157	0.231	1.36316e-42
SLC7A2	8.92106e-47	0.356266	0.372	0.294	3.17973e-42
AC006059.1	1.57923e-46	-0.291772	0.169	0.242	5.62884e-42
RORB	1.02497e-45	-0.260925	0.538	0.618	3.65329e-41
PLCB1	1.04432e-45	-0.259758	0.707	0.758	3.72227e-41
PRRX1	1.82867e-45	0.307562	0.331	0.251	6.51792e-41
ATP8A1	1.90377e-44	-0.251257	0.385	0.469	6.78559e-40
PHACTR1	2.06284e-44	-0.253738	0.443	0.536	7.35259e-40
MT1G	2.98514e-44	0.805441	0.266	0.202	1.06399e-39
HIP1R	3.73704e-44	-0.269661	0.345	0.429	1.33199e-39
GLUL	7.06593e-44	-0.254113	0.722	0.757	2.51851e-39
MBNL2	1.20917e-43	0.323152	0.554	0.504	4.30985e-39
CABLES1	1.8651e-42	-0.274745	0.553	0.621	6.64777e-38
C2orf72	1.47601e-41	-0.255646	0.297	0.379	5.26093e-37
CLIP2	4.30525e-41	0.302213	0.257	0.188	1.53452e-36
MT1F	8.9529e-41	0.612026	0.196	0.139	3.19108e-36
ATP2B4	3.4116e-39	0.329337	0.515	0.468	1.216e-34
ST8SIA1	3.81483e-39	0.354431	0.361	0.294	1.35972e-34
TFRC	4.89978e-39	-0.345583	0.125	0.184	1.74643e-34
GOLGB1	1.03791e-37	0.392442	0.408	0.345	3.69942e-33
INSIG1	2.82365e-37	-0.253448	0.086	0.137	1.00643e-32
XIST	1.07076e-36	-0.305332	0.283	0.358	3.81652e-32
IER5L	1.32947e-36	-0.394394	0.086	0.136	4.73861e-32
DDR2	2.70221e-36	0.302311	0.274	0.21	9.63149e-32
PPP1R3C	3.87471e-36	-0.315292	0.125	0.181	1.38106e-31
PTCHD1	7.07067e-35	0.271773	0.298	0.232	2.5202e-30
MT1M	4.19125e-34	0.668106	0.252	0.199	1.49389e-29
ITM2C	7.03773e-34	-0.270533	0.381	0.453	2.50846e-29
PDE4DIP	1.14286e-33	0.271432	0.774	0.749	4.07349e-29
ID2	1.62323e-33	-0.272547	0.163	0.224	5.78567e-29
MT-RNR2	3.22613e-33	0.460129	0.162	0.109	1.14989e-28
IFRD1	9.40683e-33	0.282748	0.247	0.187	3.35288e-28
RFX2	1.81195e-32	0.29901	0.416	0.36	6.45835e-28
ARNTL	8.55933e-32	0.264156	0.231	0.173	3.0508e-27
AHNAK	1.75028e-31	0.270145	0.397	0.334	6.23853e-27
FBXO2	2.2025e-30	0.289194	0.208	0.153	7.85038e-26
LRRC3B	2.65495e-30	-0.250023	0.368	0.439	9.46303e-26
P3H2	7.64211e-30	0.252124	0.104	0.063	2.72388e-25
COL27A1	1.51431e-29	0.25044	0.234	0.177	5.39747e-25
PALLD	4.30039e-29	0.319704	0.568	0.541	1.53279e-24
LINC01138	5.65543e-29	0.256543	0.175	0.123	2.01576e-24
DNAJB6	6.36463e-29	0.251906	0.245	0.189	2.26854e-24
TCAP	7.93017e-29	0.251035	0.104	0.064	2.82655e-24
HSPA1B	4.33354e-28	0.48209	0.184	0.137	1.5446e-23
CD44	8.36268e-27	0.352037	0.178	0.128	2.98071e-22
SMAD1	1.05104e-26	0.254186	0.315	0.26	3.74621e-22
ATP1B3	1.98444e-26	0.251442	0.181	0.132	7.07312e-22
FOS	3.51653e-26	-0.297739	0.088	0.129	1.2534e-21
KIAA0232	3.6491e-26	0.27593	0.381	0.33	1.30065e-21
HGF	4.32245e-26	0.325724	0.258	0.206	1.54065e-21
PLEKHA5	2.01873e-25	0.355431	0.409	0.358	7.19537e-21
EPHX1	2.27272e-25	0.355802	0.372	0.322	8.10067e-21
EYA2	4.8211e-25	0.294275	0.49	0.459	1.71838e-20
ITGB8	8.81495e-25	0.298209	0.472	0.435	3.14191e-20
SESN1	4.15452e-24	0.258529	0.35	0.299	1.4808e-19
PADI2	1.71749e-23	0.265889	0.242	0.193	6.12166e-19
PRICKLE2	2.80673e-23	0.315683	0.423	0.383	1.0004e-18
SCD	3.09829e-23	-0.258049	0.138	0.184	1.10432e-18
PLCE1	7.0488e-23	0.292907	0.27	0.22	2.5124e-18
MEGF9	1.21483e-22	0.265642	0.472	0.437	4.33002e-18
AC245297.3	1.37966e-22	0.343889	0.513	0.483	4.91752e-18
CSRP1	2.40515e-22	0.276753	0.567	0.536	8.57267e-18
AC104574.2	4.14956e-22	0.349603	0.138	0.099	1.47903e-17
MIR100HG	9.07482e-22	0.266485	0.173	0.128	3.23454e-17
ZFP36L2	2.18901e-21	-0.25673	0.171	0.217	7.8023e-17
PTOV1	1.89707e-20	0.26418	0.237	0.192	6.76172e-16
FAM19A5	3.44579e-20	0.272903	0.404	0.365	1.22818e-15
CAPN2	3.62707e-20	0.25553	0.327	0.283	1.2928e-15
VAV3	6.56836e-20	0.313491	0.46	0.43	2.34116e-15
NEDD4L	1.13557e-19	0.26814	0.397	0.357	4.04751e-15
B4GALNT4	3.55865e-19	0.286046	0.48	0.445	1.26841e-14
TPST1	3.28442e-18	0.289166	0.362	0.325	1.17067e-13
MT-ND3	7.67323e-18	0.592602	0.746	0.78	2.73497e-13
FLRT2	1.3439e-17	0.256682	0.647	0.641	4.79005e-13
BHLHE40	1.82882e-17	-0.259108	0.153	0.192	6.51845e-13
AC006148.1	6.46415e-17	0.27829	0.257	0.217	2.30402e-12
PLEC	7.97592e-17	0.265605	0.471	0.436	2.84286e-12
SLC39A12	2.4685e-16	0.28821	0.449	0.424	8.79846e-12
MT-ND4	3.81718e-15	0.295641	0.691	0.699	1.36056e-10
PLP1	8.72529e-15	-0.28235	0.178	0.219	3.10995e-10
MT1E	5.42422e-14	0.555388	0.4	0.385	1.93335e-09
RHPN1	7.36708e-14	0.251348	0.288	0.252	2.62585e-09
MT-ND4L	3.7435e-11	0.306222	0.289	0.262	1.33429e-06
MT2A	1.2654e-08	0.416414	0.568	0.568	0.000451028

## Sheet: Table S5_Time_diff_sig0.05
gene_short_name	family	pval	qval	status	num_cells_expressed	use_for_ordering
AC083837.2	negbinomial.size	2.87764e-83	9.19021e-83	OK	508	TRUE
RGS6	negbinomial.size	6.89773e-259	4.38384e-258	OK	4150	TRUE
ZNF385D	negbinomial.size	0	0	OK	1353	TRUE
KCNIP4	negbinomial.size	0	0	OK	7804	TRUE
FAM129A	negbinomial.size	0.00117326	0.00157838	OK	234	TRUE
LMO2	negbinomial.size	2.97454e-05	4.32064e-05	OK	959	TRUE
TNC	negbinomial.size	9.76751e-70	2.87024e-69	OK	2420	TRUE
AC109466.1	negbinomial.size	0	0	OK	902	TRUE
CNTN5	negbinomial.size	2.28389e-169	1.04274e-168	OK	2994	TRUE
NRG1	negbinomial.size	0	0	OK	1921	TRUE
SGCZ	negbinomial.size	0	0	OK	2280	TRUE
ST18	negbinomial.size	0	0	OK	2418	TRUE
ROBO2	negbinomial.size	0	0	OK	4386	TRUE
NXPH1	negbinomial.size	0	0	OK	867	TRUE
GRIK1	negbinomial.size	0	0	OK	1673	TRUE
LINC00540	negbinomial.size	3.88241e-10	6.38611e-10	OK	162	TRUE
RALYL	negbinomial.size	0	0	OK	3619	TRUE
CSMD1	negbinomial.size	0	0	OK	6482	TRUE
LINC01088	negbinomial.size	3.46612e-12	5.9736e-12	OK	2286	TRUE
CNTNAP2	negbinomial.size	0	0	OK	7102	TRUE
P3H2	negbinomial.size	0.00127688	0.00171055	OK	2025	TRUE
CD44	negbinomial.size	8.31254e-45	2.01545e-44	OK	3677	TRUE
CHI3L1	negbinomial.size	7.69119e-75	2.35789e-74	OK	4702	TRUE
CTNNA3	negbinomial.size	0	0	OK	4363	TRUE
IL1R1	negbinomial.size	1.98608e-09	3.22802e-09	OK	697	TRUE
SYT1	negbinomial.size	0	0	OK	6764	TRUE
AL157886.1	negbinomial.size	4.73927e-50	1.20562e-49	OK	542	TRUE
AC006387.1	negbinomial.size	4.61671e-06	6.91602e-06	OK	93	TRUE
MOBP	negbinomial.size	0	0	OK	1558	TRUE
KCNQ5	negbinomial.size	0	0	OK	3387	TRUE
RBFOX1	negbinomial.size	0	0	OK	7592	TRUE
AC016687.2	negbinomial.size	8.68404e-121	3.34931e-120	OK	233	TRUE
PLP1	negbinomial.size	0	0	OK	4630	TRUE
AC022098.1	negbinomial.size	1.03596e-09	1.6895e-09	OK	942	TRUE
OPCML	negbinomial.size	0	0	OK	4283	TRUE
IL1RAPL1	negbinomial.size	0	0	OK	6543	TRUE
MIR100HG	negbinomial.size	0	0	OK	3613	TRUE
ATRNL1	negbinomial.size	0	0	OK	3824	TRUE
GALNTL6	negbinomial.size	0	0	OK	1972	TRUE
GRID2	negbinomial.size	0	0	OK	3440	TRUE
SNTG1	negbinomial.size	0	0	OK	3403	TRUE
DCC	negbinomial.size	0	0	OK	1811	TRUE
EMP1	negbinomial.size	1.37155e-18	2.585e-18	OK	1743	TRUE
HS3ST4	negbinomial.size	1.55808e-304	1.19703e-303	OK	1086	TRUE
CBLN2	negbinomial.size	0	0	OK	1176	TRUE
DCLK1	negbinomial.size	2.57244e-302	1.93743e-301	OK	4249	TRUE
CPAMD8	negbinomial.size	1.37987e-11	2.35267e-11	OK	380	TRUE
HS6ST3	negbinomial.size	0	0	OK	2873	TRUE
KIAA1217	negbinomial.size	0	0	OK	1923	TRUE
AL390334.1	negbinomial.size	1.2262e-13	2.16594e-13	OK	329	TRUE
KHDRBS2	negbinomial.size	0	0	OK	2684	TRUE
MT-RNR2	negbinomial.size	9.56595e-118	3.61654e-117	OK	3282	TRUE
AC008415.1	negbinomial.size	1.79512e-181	8.58514e-181	OK	554	TRUE
LINGO2	negbinomial.size	0	0	OK	2141	TRUE
NRXN3	negbinomial.size	0	0	OK	6562	TRUE
LINC02506	negbinomial.size	0.000173766	0.000243885	OK	212	TRUE
SLC44A3-AS1	negbinomial.size	2.66218e-178	1.25437e-177	OK	2459	TRUE
CDH18	negbinomial.size	0	0	OK	2262	TRUE
LINC00609	negbinomial.size	1.46611e-28	3.08545e-28	OK	5056	TRUE
SLC5A11	negbinomial.size	1.25508e-117	4.73563e-117	OK	1068	TRUE
GREB1L	negbinomial.size	3.80667e-35	8.61794e-35	OK	1265	TRUE
MBP	negbinomial.size	0	0	OK	3642	TRUE
KCNC2	negbinomial.size	0	0	OK	1810	TRUE
SGO1-AS1	negbinomial.size	1.80295e-104	6.48315e-104	OK	1195	TRUE
RYR2	negbinomial.size	0	0	OK	3257	TRUE
ASIC2	negbinomial.size	0	0	OK	1887	TRUE
AC104574.2	negbinomial.size	1.52623e-31	3.32538e-31	OK	2863	TRUE
MDGA2	negbinomial.size	0	0	OK	3015	TRUE
FGF12	negbinomial.size	0	0	OK	3426	TRUE
AL365295.1	negbinomial.size	5.95283e-93	1.99435e-92	OK	1244	TRUE
ZNF804A	negbinomial.size	0	0	OK	1250	TRUE
AC011287.1	negbinomial.size	0	0	OK	1255	TRUE
CNTN4	negbinomial.size	0	0	OK	2373	TRUE
KCNH7	negbinomial.size	0	0	OK	2369	TRUE
RIMS2	negbinomial.size	0	0	OK	3343	TRUE
SLC8A1	negbinomial.size	0	0	OK	3173	TRUE
CDH12	negbinomial.size	0	0	OK	2704	TRUE
PCDH15	negbinomial.size	4.61438e-200	2.40526e-199	OK	1511	TRUE
FGF13	negbinomial.size	2.84355e-163	1.268e-162	OK	812	TRUE
ELOVL5	negbinomial.size	2.03372e-32	4.46671e-32	OK	6943	TRUE
DOCK10	negbinomial.size	0	0	OK	2494	TRUE
LUZP2	negbinomial.size	2.94215e-66	8.52777e-66	OK	1076	TRUE
AC010655.4	negbinomial.size	1.44856e-71	4.35023e-71	OK	1154	TRUE
ELL2	negbinomial.size	3.85978e-73	1.17203e-72	OK	4331	TRUE
CCSER1	negbinomial.size	0	0	OK	3864	TRUE
AC109492.1	negbinomial.size	0.00146974	0.00196205	OK	746	TRUE
ATP1B3	negbinomial.size	0.000104561	0.000148386	OK	3768	TRUE
SLC24A2	negbinomial.size	0	0	OK	3992	TRUE
CNTNAP5	negbinomial.size	0	0	OK	2212	TRUE
PTPRD	negbinomial.size	0	0	OK	9514	TRUE
AJ009632.2	negbinomial.size	1.42368e-168	6.4845e-168	OK	550	TRUE
FGF14	negbinomial.size	0	0	OK	7651	TRUE
CHRM3	negbinomial.size	0	0	OK	2315	TRUE
RELN	negbinomial.size	1.32742e-76	4.09574e-76	OK	468	TRUE
ELMO1	negbinomial.size	0	0	OK	3205	TRUE
LINC01170	negbinomial.size	2.86491e-188	1.40527e-187	OK	966	TRUE
LINC01411	negbinomial.size	4.46702e-06	6.69703e-06	OK	1126	TRUE
GBP2	negbinomial.size	0.0170853	0.0212235	OK	386	TRUE
GRM5	negbinomial.size	0	0	OK	2939	TRUE
EBF1	negbinomial.size	0.000334684	0.000463278	OK	262	TRUE
FRMD4B	negbinomial.size	0	0	OK	1923	TRUE
DPP10	negbinomial.size	0.000644385	0.000878623	OK	14945	TRUE
PTPRT	negbinomial.size	0	0	OK	1838	TRUE
GRIK2	negbinomial.size	0	0	OK	4458	TRUE
IL1RAPL2	negbinomial.size	1.97511e-243	1.22675e-242	OK	1034	TRUE
IGFBP5	negbinomial.size	0.00730433	0.00934661	OK	1267	TRUE
LHFPL3	negbinomial.size	8.17756e-97	2.80856e-96	OK	1084	TRUE
CDH9	negbinomial.size	0	0	OK	1012	TRUE
LINC01378	negbinomial.size	0	0	OK	830	TRUE
PDE1C	negbinomial.size	0	0	OK	2730	TRUE
TSHZ2	negbinomial.size	1.98048e-143	8.18283e-143	OK	2208	TRUE
CARD18	negbinomial.size	5.8641e-35	1.32601e-34	OK	498	TRUE
LINC02055	negbinomial.size	1.31418e-199	6.83158e-199	OK	803	TRUE
FAM19A2	negbinomial.size	0	0	OK	3648	TRUE
LRRTM4	negbinomial.size	0	0	OK	9010	TRUE
DSCAM	negbinomial.size	0	0	OK	3090	TRUE
AC093865.1	negbinomial.size	1.50595e-184	7.29338e-184	OK	2249	TRUE
PLCXD3	negbinomial.size	2.16762e-39	5.07546e-39	OK	744	TRUE
AC021723.2	negbinomial.size	0.000643564	0.000878129	OK	43	TRUE
EDIL3	negbinomial.size	0	0	OK	3433	TRUE
PDZRN4	negbinomial.size	3.0327e-189	1.4914e-188	OK	2669	TRUE
ADARB2	negbinomial.size	0	0	OK	4695	TRUE
LDB2	negbinomial.size	0	0	OK	2583	TRUE
ADGRL2	negbinomial.size	0	0	OK	2185	TRUE
PDE1A	negbinomial.size	0	0	OK	2678	TRUE
AC099548.2	negbinomial.size	1.48133e-34	3.3378e-34	OK	406	TRUE
MCTP1	negbinomial.size	0	0	OK	2116	TRUE
LAMA2	negbinomial.size	0	6.88311e-308	OK	2172	TRUE
TRHDE	negbinomial.size	0	0	OK	1188	TRUE
DISC1FP1	negbinomial.size	5.38906e-07	8.29387e-07	OK	107	TRUE
AC092506.1	negbinomial.size	0.00382586	0.00496869	OK	43	TRUE
SLIT2	negbinomial.size	0	0	OK	1681	TRUE
CSMD3	negbinomial.size	0	0	OK	3187	TRUE
AC073941.1	negbinomial.size	1.23856e-40	2.92153e-40	OK	3002	TRUE
OLFM3	negbinomial.size	0	0	OK	1538	TRUE
AC093607.1	negbinomial.size	3.27872e-88	1.0777e-87	OK	308	TRUE
SPOCK3	negbinomial.size	0	0	OK	3042	TRUE
PALM2	negbinomial.size	0	0	OK	1175	TRUE
SYNPR	negbinomial.size	0	0	OK	1212	TRUE
SIPA1L2	negbinomial.size	9.22903e-07	1.41128e-06	OK	2001	TRUE
CNDP1	negbinomial.size	1.93464e-229	1.14227e-228	OK	992	TRUE
DLGAP2	negbinomial.size	0	0	OK	2873	TRUE
CDH13	negbinomial.size	0	0	OK	1807	TRUE
BAALC-AS1	negbinomial.size	1.70352e-31	3.70323e-31	OK	3976	TRUE
AL162726.3	negbinomial.size	1.96149e-24	3.96233e-24	OK	575	TRUE
HTR2C	negbinomial.size	2.88577e-30	6.22377e-30	OK	201	TRUE
LINC01608	negbinomial.size	0	0	OK	1099	TRUE
PTCHD4	negbinomial.size	6.28741e-159	2.75236e-158	OK	784	TRUE
ZNF536	negbinomial.size	0	0	OK	1794	TRUE
ADAM12	negbinomial.size	3.95623e-09	6.37596e-09	OK	3982	TRUE
THSD7B	negbinomial.size	7.40623e-41	1.75565e-40	OK	410	TRUE
TPST1	negbinomial.size	1.18094e-54	3.14643e-54	OK	8164	TRUE
ANK3	negbinomial.size	0	0	OK	4565	TRUE
LINC01094	negbinomial.size	7.76306e-23	1.53734e-22	OK	3829	TRUE
NLGN1	negbinomial.size	0	0	OK	5607	TRUE
POSTN	negbinomial.size	1.08697e-11	1.85658e-11	OK	58	TRUE
SNED1	negbinomial.size	1.30826e-10	2.17249e-10	OK	3896	TRUE
KCNH8	negbinomial.size	0	0	OK	1557	TRUE
TTN	negbinomial.size	5.44485e-20	1.04683e-19	OK	2046	TRUE
ZSCAN31	negbinomial.size	0.000273857	0.000380871	OK	1333	TRUE
ANO4	negbinomial.size	0	0	OK	2011	TRUE
KAZN	negbinomial.size	0	0	OK	6493	TRUE
KCND2	negbinomial.size	0	0	OK	4027	TRUE
STXBP5L	negbinomial.size	0	0	OK	4141	TRUE
SLC38A1	negbinomial.size	8.5445e-65	2.43965e-64	OK	3086	TRUE
AL807742.1	negbinomial.size	1.41786e-48	3.52713e-48	OK	670	TRUE
SNHG14	negbinomial.size	0	0	OK	3949	TRUE
GABRA4	negbinomial.size	3.16624e-83	1.00782e-82	OK	1726	TRUE
ADAMTS9	negbinomial.size	4.58725e-15	8.30219e-15	OK	2019	TRUE
LINC01481	negbinomial.size	3.30393e-82	1.0447e-81	OK	1479	TRUE
AC007389.1	negbinomial.size	7.39444e-218	4.1975e-217	OK	2646	TRUE
GPC6	negbinomial.size	9.55679e-121	3.67111e-120	OK	3320	TRUE
TESC	negbinomial.size	1.26883e-05	1.87289e-05	OK	601	TRUE
XKR4	negbinomial.size	0	0	OK	1620	TRUE
KHDRBS3	negbinomial.size	0	0	OK	2716	TRUE
IQCJ-SCHIP1	negbinomial.size	0	0	OK	6152	TRUE
AC098829.1	negbinomial.size	1.00917e-37	2.33721e-37	OK	4433	TRUE
NEGR1	negbinomial.size	0	0	OK	8167	TRUE
LRFN5	negbinomial.size	0	0	OK	3230	TRUE
SORCS1	negbinomial.size	0	0	OK	1773	TRUE
ARHGEF3	negbinomial.size	0.00265881	0.00349334	OK	5372	TRUE
CLSTN2	negbinomial.size	0	0	OK	1839	TRUE
KIRREL3	negbinomial.size	0	0	OK	2785	TRUE
AL163541.1	negbinomial.size	1.77052e-22	3.49536e-22	OK	433	TRUE
PCDH11Y	negbinomial.size	2.62447e-108	9.52677e-108	OK	542	TRUE
C8orf34	negbinomial.size	9.50579e-58	2.5978e-57	OK	1199	TRUE
GRIN2A	negbinomial.size	0	0	OK	2548	TRUE
PCSK6	negbinomial.size	4.22082e-96	1.44186e-95	OK	1439	TRUE
SOX2-OT	negbinomial.size	6.00048e-86	1.94229e-85	OK	2385	TRUE
LINC00836	negbinomial.size	1.16113e-12	2.01932e-12	OK	868	TRUE
TMEM132D	negbinomial.size	0	0	OK	1934	TRUE
MTUS2	negbinomial.size	0	0	OK	2037	TRUE
ADAMTSL1	negbinomial.size	1.40997e-62	3.94914e-62	OK	887	TRUE
PLCL1	negbinomial.size	0	0	OK	5472	TRUE
GRIP1	negbinomial.size	0	0	OK	5300	TRUE
WWTR1	negbinomial.size	2.19847e-41	5.24397e-41	OK	6096	TRUE
HS3ST3A1	negbinomial.size	2.5552e-07	3.96761e-07	OK	1193	TRUE
SLC4A10	negbinomial.size	0	0	OK	2404	TRUE
GPR158	negbinomial.size	1.09116e-232	6.50279e-232	OK	1611	TRUE
2022-03-01	negbinomial.size	0	0	OK	4398	TRUE
ENPP2	negbinomial.size	0	0	OK	1474	TRUE
FOXP2	negbinomial.size	5.49804e-155	2.3904e-154	OK	855	TRUE
LINC02006	negbinomial.size	4.37616e-44	1.05702e-43	OK	880	TRUE
ZNF385B	negbinomial.size	0	0	OK	1739	TRUE
SLC35F3	negbinomial.size	0	0	OK	1410	TRUE
FN1	negbinomial.size	3.27334e-14	5.83588e-14	OK	1771	TRUE
MIR325HG	negbinomial.size	4.02671e-14	7.17235e-14	OK	499	TRUE
AC090578.1	negbinomial.size	8.67663e-15	1.56589e-14	OK	313	TRUE
AC026316.5	negbinomial.size	0	0	OK	1332	TRUE
SEMA5A	negbinomial.size	1.57296e-25	3.19775e-25	OK	1396	TRUE
MEGF11	negbinomial.size	1.82178e-05	2.66851e-05	OK	962	TRUE
LINC02306	negbinomial.size	3.58676e-126	1.40893e-125	OK	638	TRUE
AL359091.1	negbinomial.size	0	0	OK	1293	TRUE
SYN3	negbinomial.size	0	0	OK	2262	TRUE
IFNG-AS1	negbinomial.size	9.99702e-27	2.04976e-26	OK	140	TRUE
PLEKHA5	negbinomial.size	5.16986e-33	1.14599e-32	OK	9123	TRUE
SH3GL3	negbinomial.size	0	0	OK	2316	TRUE
GRIA4	negbinomial.size	0	0	OK	4374	TRUE
LRRC7	negbinomial.size	0	0	OK	4537	TRUE
RNF220	negbinomial.size	3.33873e-287	2.37435e-286	OK	6758	TRUE
HCN1	negbinomial.size	0	0	OK	2077	TRUE
CHRM5	negbinomial.size	1.64347e-08	2.6156e-08	OK	582	TRUE
MYO16	negbinomial.size	1.65088e-93	5.56991e-93	OK	1072	TRUE
GRM7	negbinomial.size	0	0	OK	4112	TRUE
TMEFF2	negbinomial.size	0	0	OK	2585	TRUE
KCNAB1	negbinomial.size	0	0	OK	1633	TRUE
PIEZO2	negbinomial.size	6.1704e-215	3.43139e-214	OK	953	TRUE
KCTD16	negbinomial.size	0	0	OK	3948	TRUE
CRISPLD1	negbinomial.size	0.00675977	0.00869049	OK	1237	TRUE
UNC5D	negbinomial.size	0	0	OK	4822	TRUE
NELL1	negbinomial.size	0	0	OK	1313	TRUE
PCDH11X	negbinomial.size	1.03511e-232	6.18804e-232	OK	1022	TRUE
GABRB2	negbinomial.size	0	0	OK	2513	TRUE
FRMPD4	negbinomial.size	0	0	OK	4146	TRUE
ZFYVE28	negbinomial.size	6.90087e-12	1.18186e-11	OK	5865	TRUE
CCDC200	negbinomial.size	6.88371e-87	2.23955e-86	OK	1670	TRUE
CNTNAP4	negbinomial.size	0	0	OK	1687	TRUE
2022-03-03	negbinomial.size	4.90163e-57	1.32628e-56	OK	5675	TRUE
NELL2	negbinomial.size	0	0	OK	3212	TRUE
GNA14	negbinomial.size	6.33487e-303	4.80897e-302	OK	12181	TRUE
KCNB2	negbinomial.size	0	0	OK	1288	TRUE
CADPS	negbinomial.size	0	0	OK	5242	TRUE
GALNT15	negbinomial.size	2.55514e-20	4.94235e-20	OK	2218	TRUE
FRMPD3	negbinomial.size	0.00274043	0.00359564	OK	783	TRUE
TF	negbinomial.size	0	0	OK	2726	TRUE
TMC1	negbinomial.size	9.15316e-33	2.02194e-32	OK	2646	TRUE
MLIP	negbinomial.size	5.62122e-278	3.91032e-277	OK	844	TRUE
LRRTM3	negbinomial.size	0	0	OK	2178	TRUE
DGKB	negbinomial.size	0	0	OK	4794	TRUE
AC015687.1	negbinomial.size	1.53235e-21	2.98512e-21	OK	481	TRUE
UBASH3B	negbinomial.size	0.00371525	0.00482831	OK	2250	TRUE
STEAP2-AS1	negbinomial.size	2.30446e-23	4.59212e-23	OK	577	TRUE
PRUNE2	negbinomial.size	0	0	OK	4017	TRUE
MIR137HG	negbinomial.size	0	0	OK	1186	TRUE
HERC2P3	negbinomial.size	2.2075e-19	4.20612e-19	OK	552	TRUE
ERC2	negbinomial.size	0	0	OK	3677	TRUE
BCAS1	negbinomial.size	0	0	OK	1291	TRUE
DPY19L1P1	negbinomial.size	4.01648e-205	2.14624e-204	OK	2971	TRUE
CP	negbinomial.size	0.0387457	0.0469414	OK	740	TRUE
FMN1	negbinomial.size	0	0	OK	1878	TRUE
SEMA3E	negbinomial.size	5.54333e-19	1.05307e-18	OK	450	TRUE
CHSY3	negbinomial.size	0	0	OK	2505	TRUE
MRTFB	negbinomial.size	3.31678e-117	1.24901e-116	OK	2313	TRUE
KCNQ3	negbinomial.size	1.99371e-75	6.13179e-75	OK	7303	TRUE
PDE10A	negbinomial.size	1.68236e-201	8.86601e-201	OK	1697	TRUE
GABRG3	negbinomial.size	0	0	OK	1404	TRUE
ARPP21	negbinomial.size	0	0	OK	2853	TRUE
PRR16	negbinomial.size	3.46226e-103	1.23339e-102	OK	1127	TRUE
PKNOX2	negbinomial.size	6.05476e-20	1.16293e-19	OK	3624	TRUE
MT-RNR1	negbinomial.size	2.9998e-28	6.26488e-28	OK	1901	TRUE
KIT	negbinomial.size	2.29427e-28	4.79665e-28	OK	337	TRUE
HHIP	negbinomial.size	0	0	OK	1302	TRUE
CEMIP	negbinomial.size	5.5351e-18	1.03405e-17	OK	1160	TRUE
AK5	negbinomial.size	0	0	OK	2733	TRUE
TTLL7	negbinomial.size	0	0	OK	4582	TRUE
PEX5L	negbinomial.size	0	0	OK	5976	TRUE
MT-CO3	negbinomial.size	0	0	OK	16462	TRUE
LRP2	negbinomial.size	1.82602e-198	9.44102e-198	OK	774	TRUE
CA10	negbinomial.size	8.11152e-271	5.5026e-270	OK	1050	TRUE
RAPGEF5	negbinomial.size	0	0	OK	2817	TRUE
AC002429.2	negbinomial.size	1.85567e-284	1.30992e-283	OK	9710	TRUE
AC090568.2	negbinomial.size	1.47338e-192	7.39783e-192	OK	1199	TRUE
MYT1L	negbinomial.size	0	0	OK	2466	TRUE
LINC01099	negbinomial.size	7.0525e-23	1.39808e-22	OK	313	TRUE
GRIN2B	negbinomial.size	0	0	OK	2163	TRUE
SYNJ2	negbinomial.size	6.11293e-188	2.9908e-187	OK	1236	TRUE
CPNE4	negbinomial.size	3.72137e-221	2.14427e-220	OK	1217	TRUE
PRKCB	negbinomial.size	0	0	OK	2726	TRUE
VRK2	negbinomial.size	2.81919e-211	1.55421e-210	OK	1013	TRUE
PLD1	negbinomial.size	4.82551e-257	3.05669e-256	OK	1067	TRUE
SHTN1	negbinomial.size	0	0	OK	4081	TRUE
ZRANB2-AS2	negbinomial.size	2.52449e-86	8.19923e-86	OK	1450	TRUE
HECW1	negbinomial.size	0	0	OK	1981	TRUE
DPYD	negbinomial.size	0	0	OK	4234	TRUE
AC023095.1	negbinomial.size	9.30925e-119	3.55461e-118	OK	1991	TRUE
GRIA1	negbinomial.size	0	0	OK	2594	TRUE
AC019211.1	negbinomial.size	2.92436e-225	1.7108e-224	OK	785	TRUE
DGKI	negbinomial.size	0	0	OK	2283	TRUE
LINC01138	negbinomial.size	0	0	OK	3597	TRUE
SH3GL2	negbinomial.size	0	0	OK	2026	TRUE
MYOF	negbinomial.size	0.0114667	0.014422	OK	305	TRUE
ARHGEF26-AS1	negbinomial.size	1.17493e-253	7.36933e-253	OK	3150	TRUE
RIT2	negbinomial.size	2.43383e-186	1.18773e-185	OK	819	TRUE
ATP8A2	negbinomial.size	0	0	OK	2052	TRUE
CLIP1	negbinomial.size	1.71248e-38	3.99022e-38	OK	9785	TRUE
ITGA8	negbinomial.size	6.00203e-32	1.31072e-31	OK	287	TRUE
SHROOM4	negbinomial.size	5.44188e-262	3.54093e-261	OK	1055	TRUE
VCAN	negbinomial.size	3.76044e-18	7.05267e-18	OK	4755	TRUE
COL4A2	negbinomial.size	8.62037e-14	1.52834e-13	OK	2905	TRUE
SORBS2	negbinomial.size	0	0	OK	1876	TRUE
UNC13C	negbinomial.size	2.05841e-224	1.20053e-223	OK	921	TRUE
HBA2	negbinomial.size	1.70518e-05	2.50153e-05	OK	434	TRUE
MT-CYB	negbinomial.size	4.69355e-159	2.05935e-158	OK	11227	TRUE
ALOX12P2	negbinomial.size	2.12508e-64	6.03156e-64	OK	1776	TRUE
FSTL5	negbinomial.size	7.1984e-193	3.63339e-192	OK	2414	TRUE
TRIM5	negbinomial.size	0.00656104	0.00844634	OK	464	TRUE
NRGN	negbinomial.size	1.59157e-289	1.14032e-288	OK	4694	TRUE
MT-ATP6	negbinomial.size	0	0	OK	15590	TRUE
SCHLAP1	negbinomial.size	3.75232e-10	6.18276e-10	OK	815	TRUE
AQP4-AS1	negbinomial.size	3.4888e-50	8.91064e-50	OK	10009	TRUE
UGT8	negbinomial.size	0	0	OK	1215	TRUE
SYNPO2	negbinomial.size	2.50502e-27	5.16391e-27	OK	1756	TRUE
DLEU1	negbinomial.size	1.09615e-28	2.31705e-28	OK	657	TRUE
FRAS1	negbinomial.size	1.49345e-179	7.08928e-179	OK	957	TRUE
AC244669.1	negbinomial.size	2.47095e-118	9.37884e-118	OK	2230	TRUE
ZNF804B	negbinomial.size	5.89943e-11	9.92578e-11	OK	4486	TRUE
SLCO3A1	negbinomial.size	8.01541e-252	4.99462e-251	OK	3485	TRUE
LURAP1L-AS1	negbinomial.size	1.45383e-61	4.05418e-61	OK	400	TRUE
AC120193.1	negbinomial.size	3.7494e-181	1.78868e-180	OK	908	TRUE
GRIA3	negbinomial.size	0	0	OK	2303	TRUE
SAMMSON	negbinomial.size	2.16093e-08	3.43059e-08	OK	190	TRUE
SLC44A5	negbinomial.size	2.44502e-290	1.76502e-289	OK	1557	TRUE
L3MBTL4	negbinomial.size	9.10268e-81	2.85466e-80	OK	3302	TRUE
AC139713.2	negbinomial.size	8.63646e-20	1.6505e-19	OK	610	TRUE
FA2H	negbinomial.size	3.44763e-164	1.55184e-163	OK	791	TRUE
MMP16	negbinomial.size	0	0	OK	2673	TRUE
AL354740.1	negbinomial.size	8.49983e-41	2.0124e-40	OK	1077	TRUE
DNER	negbinomial.size	3.1789e-07	4.91611e-07	OK	6614	TRUE
ABCB1	negbinomial.size	5.09515e-10	8.35937e-10	OK	152	TRUE
LINC01122	negbinomial.size	0	0	OK	1300	TRUE
EYA4	negbinomial.size	1.95849e-49	4.9168e-49	OK	336	TRUE
TENM1	negbinomial.size	2.63435e-57	7.15839e-57	OK	1233	TRUE
AC012158.1	negbinomial.size	3.57565e-96	1.22365e-95	OK	1851	TRUE
RIMS1	negbinomial.size	0.000112318	0.000158924	OK	7649	TRUE
AL132857.2	negbinomial.size	5.39639e-44	1.3018e-43	OK	896	TRUE
LINC00639	negbinomial.size	3.67461818160073e-318	2.99129574946354e-317	OK	940	TRUE
AC090502.1	negbinomial.size	2.90263e-94	9.81049e-94	OK	507	TRUE
TLR2	negbinomial.size	0.0375307	0.0455559	OK	192	TRUE
LPAR1	negbinomial.size	1.58293e-287	1.1299e-286	OK	1833	TRUE
EPHA5	negbinomial.size	6.50511e-162	2.88062e-161	OK	1245	TRUE
GALNT17	negbinomial.size	0	0	OK	2089	TRUE
VIP	negbinomial.size	8.51674e-05	0.000121134	OK	45	TRUE
LINC01090	negbinomial.size	5.92244e-19	1.12397e-18	OK	279	TRUE
NETO1	negbinomial.size	5.53353523342196e-322	4.54540394173947e-321	OK	1174	TRUE
AC007402.1	negbinomial.size	2.33954e-06	3.53518e-06	OK	2087	TRUE
SYN2	negbinomial.size	0	0	OK	2237	TRUE
SHISA9	negbinomial.size	0	0	OK	1422	TRUE
MT-CO2	negbinomial.size	0	0	OK	17102	TRUE
GALNT13	negbinomial.size	0	0	OK	2084	TRUE
CDH8	negbinomial.size	0	0	OK	1461	TRUE
ZMAT4	negbinomial.size	0	0	OK	1213	TRUE
FGF7P3	negbinomial.size	1.51533e-127	5.97695e-127	OK	2371	TRUE
TNR	negbinomial.size	2.24769e-106	8.12822e-106	OK	2579	TRUE
2022-12-01	negbinomial.size	0.000110347	0.00015625	OK	379	TRUE
SGK1	negbinomial.size	0	0	OK	3379	TRUE
RMST	negbinomial.size	3.39129e-87	1.10898e-86	OK	1777	TRUE
AC010099.4	negbinomial.size	2.92098e-19	5.55451e-19	OK	3245	TRUE
IL1RAP	negbinomial.size	7.715e-18	1.43988e-17	OK	937	TRUE
AC003991.1	negbinomial.size	2.43329e-35	5.52837e-35	OK	3485	TRUE
KCNT2	negbinomial.size	5.2092e-212	2.88012e-211	OK	1070	TRUE
HCG23	negbinomial.size	1.78633e-29	3.81816e-29	OK	685	TRUE
AL139260.1	negbinomial.size	1.85569e-27	3.83362e-27	OK	7252	TRUE
PHYHIP	negbinomial.size	6.12641400843146e-322	5.00982564883024e-321	OK	4024	TRUE
DSCAML1	negbinomial.size	1.2631e-261	8.16322e-261	OK	1879	TRUE
AC097626.1	negbinomial.size	8.59748e-38	1.99357e-37	OK	891	TRUE
ABCA8	negbinomial.size	9.16061e-271	6.19231e-270	OK	1098	TRUE
AL078590.3	negbinomial.size	1.59712e-50	4.10107e-50	OK	313	TRUE
MT-CO1	negbinomial.size	0	0	OK	15064	TRUE
CCDC85A	negbinomial.size	1.83474e-298	1.34994e-297	OK	1110	TRUE
LINC01505	negbinomial.size	6.13509e-37	1.40388e-36	OK	2114	TRUE
NDST3	negbinomial.size	9.15976e-304	7.00905e-303	OK	1157	TRUE
SLC2A13	negbinomial.size	0	0	OK	2254	TRUE
SHISA6	negbinomial.size	0.00117185	0.00157758	OK	3230	TRUE
CHODL	negbinomial.size	1.06688e-07	1.67017e-07	OK	512	TRUE
BIRC3	negbinomial.size	0.0169885	0.0211169	OK	149	TRUE
CREB5	negbinomial.size	4.57235e-266	3.03712e-265	OK	3685	TRUE
LINC02232	negbinomial.size	4.31065e-55	1.15171e-54	OK	370	TRUE
AL133304.3	negbinomial.size	1.29152e-39	3.0315e-39	OK	746	TRUE
AKAP6	negbinomial.size	7.46862e-299	5.55933e-298	OK	9217	TRUE
ATP10A	negbinomial.size	0.00771112	0.0098352	OK	155	TRUE
AC009502.1	negbinomial.size	0.00121458	0.00162938	OK	47	TRUE
GLDN	negbinomial.size	2.31377e-126	9.1075e-126	OK	764	TRUE
MRTFA	negbinomial.size	9.20959e-140	3.77258e-139	OK	2582	TRUE
RETREG1	negbinomial.size	3.31086e-50	8.47881e-50	OK	2843	TRUE
AFF3	negbinomial.size	0	0	OK	3073	TRUE
SLCO1A2	negbinomial.size	0	0	OK	1254	TRUE
ZNF37BP	negbinomial.size	1.31376e-82	4.16096e-82	OK	2233	TRUE
IGF2BP2	negbinomial.size	0.0133803	0.0167407	OK	187	TRUE
LINC00320	negbinomial.size	1.10228018292493e-314	8.89730797446095e-314	OK	988	TRUE
LINC01725	negbinomial.size	2.28226e-71	6.82181e-71	OK	1122	TRUE
SAMD4A	negbinomial.size	0	0	OK	14771	TRUE
AL117329.1	negbinomial.size	4.05397e-223	2.35722e-222	OK	796	TRUE
PANTR1	negbinomial.size	2.08151e-199	1.07911e-198	OK	3059	TRUE
PCAT1	negbinomial.size	2.69447e-06	4.06508e-06	OK	1834	TRUE
COLEC12	negbinomial.size	2.56813e-175	1.19534e-174	OK	8062	TRUE
ALPK1	negbinomial.size	0.00832484	0.0105887	OK	1051	TRUE
CACNA2D3	negbinomial.size	7.78094e-73	2.35521e-72	OK	9694	TRUE
LY86-AS1	negbinomial.size	3.81692e-183	1.83924e-182	OK	713	TRUE
AGBL1	negbinomial.size	1.92432e-44	4.6539e-44	OK	2844	TRUE
ADD3-AS1	negbinomial.size	7.1055e-106	2.56468e-105	OK	1974	TRUE
SLC44A1	negbinomial.size	0	0	OK	8352	TRUE
SORCS3	negbinomial.size	7.7631e-152	3.33726e-151	OK	1179	TRUE
AKAP12	negbinomial.size	3.43416e-24	6.92261e-24	OK	5810	TRUE
LINC01811	negbinomial.size	2.47604e-55	6.64328e-55	OK	338	TRUE
MIR4300HG	negbinomial.size	7.62468e-221	4.38018e-220	OK	11036	TRUE
STK32A	negbinomial.size	0.0195732	0.0242196	OK	1016	TRUE
SDS	negbinomial.size	2.26898e-08	3.59914e-08	OK	1305	TRUE
ANLN	negbinomial.size	9.14577e-303	6.91536e-302	OK	1101	TRUE
FRMD5	negbinomial.size	0	0	OK	10332	TRUE
CARM1P1	negbinomial.size	0.00618976	0.00797374	OK	71	TRUE
PTGER3	negbinomial.size	0.000263089	0.000366562	OK	70	TRUE
PCSK2	negbinomial.size	0	0	OK	1531	TRUE
PTPRO	negbinomial.size	1.93639955433166e-314	1.54992985247892e-313	OK	1161	TRUE
SV2B	negbinomial.size	2.57056155007345e-316	2.08367976694243e-315	OK	1529	TRUE
DLX6-AS1	negbinomial.size	8.74084e-83	2.77761e-82	OK	307	TRUE
AC092944.1	negbinomial.size	3.97603e-51	1.02925e-50	OK	1077	TRUE
AC007422.2	negbinomial.size	0.022059	0.0272075	OK	15	TRUE
GAD2	negbinomial.size	2.74502e-69	8.0294e-69	OK	425	TRUE
FAM107B	negbinomial.size	1.33544e-296	9.78808e-296	OK	1699	TRUE
CNTNAP3P2	negbinomial.size	1.59641e-48	3.96101e-48	OK	1398	TRUE
AL355974.2	negbinomial.size	1.89828e-27	3.91738e-27	OK	2252	TRUE
AC008574.1	negbinomial.size	1.35496e-80	4.24228e-80	OK	439	TRUE
SATB1-AS1	negbinomial.size	0.00458903	0.00594771	OK	212	TRUE
LINC02511	negbinomial.size	5.61294e-05	8.05518e-05	OK	75	TRUE
NEFH	negbinomial.size	0.00167464	0.00223091	OK	392	TRUE
AL445259.1	negbinomial.size	8.46467e-22	1.65911e-21	OK	699	TRUE
AC067956.1	negbinomial.size	2.64295e-152	1.1413e-151	OK	667	TRUE
ENC1	negbinomial.size	1.01008e-210	5.52081e-210	OK	1919	TRUE
MOG	negbinomial.size	2.13619e-259	1.36673e-258	OK	1073	TRUE
CUX2	negbinomial.size	1.11895e-167	5.08446e-167	OK	694	TRUE
LINC02197	negbinomial.size	0.00827984	0.0105455	OK	138	TRUE
AC007529.2	negbinomial.size	1.40925e-06	2.1413e-06	OK	842	TRUE
MT-ND1	negbinomial.size	1.05535e-274	7.23615e-274	OK	11826	TRUE
CALN1	negbinomial.size	8.14417e-22	1.59793e-21	OK	4145	TRUE
DLGAP1	negbinomial.size	0	0	OK	11199	TRUE
C10orf90	negbinomial.size	3.40259e-222	1.97247e-221	OK	3431	TRUE
KLHL4	negbinomial.size	7.59633e-163	3.37948e-162	OK	872	TRUE
KCNE4	negbinomial.size	1.08712e-06	1.6571e-06	OK	1729	TRUE
NTNG1	negbinomial.size	1.08488e-25	2.20784e-25	OK	2207	TRUE
NECAB1	negbinomial.size	0	0	OK	2498	TRUE
HNRNPKP3	negbinomial.size	8.32917e-19	1.57603e-18	OK	604	TRUE
ANOS2P	negbinomial.size	6.16725e-54	1.6386e-53	OK	1138	TRUE
FAM189A2	negbinomial.size	9.28383e-165	4.18867e-164	OK	11800	TRUE
ADAMTS18	negbinomial.size	2.09316e-28	4.39059e-28	OK	289	TRUE
AC016831.6	negbinomial.size	1.21712e-144	5.07266e-144	OK	2760	TRUE
AL133257.1	negbinomial.size	4.26911e-26	8.71591e-26	OK	999	TRUE
ATP11A	negbinomial.size	0.000114643	0.000161974	OK	3217	TRUE
GUSBP1	negbinomial.size	4.5536e-205	2.42647e-204	OK	3247	TRUE
VWC2	negbinomial.size	4.48062e-117	1.68397e-116	OK	443	TRUE
LONRF3	negbinomial.size	1.22699e-10	2.04284e-10	OK	1635	TRUE
SEZ6L	negbinomial.size	8.25277e-162	3.64609e-161	OK	2081	TRUE
NKAIN2	negbinomial.size	0	0	OK	10191	TRUE
ANGPT1	negbinomial.size	5.95579e-06	8.89417e-06	OK	2993	TRUE
FAM19A1	negbinomial.size	3.34871e-200	1.7503e-199	OK	6205	TRUE
CPNE8	negbinomial.size	0.000588537	0.000804768	OK	6578	TRUE
CERCAM	negbinomial.size	0	0	OK	2617	TRUE
BTBD11	negbinomial.size	1.40365e-15	2.55488e-15	OK	829	TRUE
ADAMTS19	negbinomial.size	4.85252e-67	1.41292e-66	OK	893	TRUE
RASGRF2	negbinomial.size	5.16329e-287	3.65829e-286	OK	1851	TRUE
ITGBL1	negbinomial.size	0.000680589	0.000927327	OK	236	TRUE
PDGFD	negbinomial.size	1.55221e-32	3.41308e-32	OK	376	TRUE
PAK3	negbinomial.size	0	0	OK	2034	TRUE
AL033504.1	negbinomial.size	1.55315e-43	3.74203e-43	OK	425	TRUE
ST6GALNAC5	negbinomial.size	8.60528e-295	6.25928e-294	OK	4305	TRUE
BNC2	negbinomial.size	3.98005e-10	6.54109e-10	OK	2714	TRUE
SLCO5A1	negbinomial.size	0.000115229	0.000162681	OK	249	TRUE
LINC02326	negbinomial.size	0.000273957	0.000380871	OK	97	TRUE
QDPR	negbinomial.size	0	0	OK	3173	TRUE
MYRIP	negbinomial.size	6.19303e-194	3.14251e-193	OK	3459	TRUE
HDAC9	negbinomial.size	0	0	OK	3044	TRUE
HS3ST3B1	negbinomial.size	2.26731e-19	4.31579e-19	OK	1452	TRUE
LINC00499	negbinomial.size	0	0	OK	13243	TRUE
SCN1A	negbinomial.size	0	0	OK	2143	TRUE
GRIN1	negbinomial.size	0	0	OK	5876	TRUE
CNTN3	negbinomial.size	1.10733e-301	8.30713e-301	OK	1604	TRUE
MT-ND4	negbinomial.size	0	0	OK	16393	TRUE
KCNH5	negbinomial.size	2.82885e-148	1.19461e-147	OK	812	TRUE
FRMD6-AS2	negbinomial.size	0.000815269	0.00110376	OK	263	TRUE
ACTN1	negbinomial.size	6.08148e-12	1.04246e-11	OK	2961	TRUE
LRMDA	negbinomial.size	3.85184e-47	9.49559e-47	OK	6801	TRUE
CCDC18-AS1	negbinomial.size	7.07606e-210	3.8456e-209	OK	3226	TRUE
SLC38A11	negbinomial.size	1.57508e-57	4.28609e-57	OK	329	TRUE
PLPPR1	negbinomial.size	3.46642e-192	1.73593e-191	OK	919	TRUE
CMAHP	negbinomial.size	4.95316e-34	1.10823e-33	OK	1206	TRUE
AC241952.1	negbinomial.size	6.46164e-112	2.37257e-111	OK	2705	TRUE
PIP4K2A	negbinomial.size	0	0	OK	9293	TRUE
HECW2	negbinomial.size	0	0	OK	2398	TRUE
AL589935.1	negbinomial.size	1.2947e-22	2.56128e-22	OK	646	TRUE
NPSR1-AS1	negbinomial.size	0.000380643	0.000524997	OK	79	TRUE
MT-ND3	negbinomial.size	0	0	OK	17959	TRUE
AL359317.1	negbinomial.size	0.00990864	0.0125117	OK	364	TRUE
AC078923.1	negbinomial.size	0.00174184	0.00231881	OK	275	TRUE
GYG2P1	negbinomial.size	4.69018e-09	7.53975e-09	OK	218	TRUE
PROS1	negbinomial.size	2.86676e-08	4.53983e-08	OK	1806	TRUE
SPSB1	negbinomial.size	0.0284914	0.0348046	OK	550	TRUE
MSC-AS1	negbinomial.size	2.28222e-74	6.98542e-74	OK	350	TRUE
EGF	negbinomial.size	5.05352e-08	7.96324e-08	OK	1479	TRUE
LMOD1	negbinomial.size	5.00071e-11	8.4285e-11	OK	1033	TRUE
DIRC3	negbinomial.size	3.20607e-09	5.18885e-09	OK	2777	TRUE
MYO1D	negbinomial.size	6.79581e-280	4.74466e-279	OK	1990	TRUE
DOK6	negbinomial.size	4.57484e-276	3.14808e-275	OK	1286	TRUE
KCNMB4	negbinomial.size	4.87661e-264	3.21688e-263	OK	1448	TRUE
ITGA2	negbinomial.size	3.61331e-79	1.12212e-78	OK	636	TRUE
SLAIN1	negbinomial.size	1.45146e-305	1.12415e-304	OK	4593	TRUE
AC138123.1	negbinomial.size	3.61242e-13	6.32255e-13	OK	1522	TRUE
AC092902.5	negbinomial.size	2.75915e-65	7.93723e-65	OK	1459	TRUE
ENPP7P4	negbinomial.size	2.07927e-51	5.39706e-51	OK	1409	TRUE
AC010127.1	negbinomial.size	5.24604e-62	1.4672e-61	OK	508	TRUE
C5orf64	negbinomial.size	3.4954e-15	6.3381e-15	OK	691	TRUE
TENM3	negbinomial.size	3.18015e-209	1.72341e-208	OK	3598	TRUE
FSTL4	negbinomial.size	2.48789e-201	1.30751e-200	OK	1877	TRUE
AL591485.1	negbinomial.size	7.034e-24	1.41197e-23	OK	603	TRUE
COX10-AS1	negbinomial.size	5.03652e-30	1.08135e-29	OK	984	TRUE
ID2	negbinomial.size	1.32476e-33	2.95714e-33	OK	4476	TRUE
AC068587.4	negbinomial.size	1.67105e-50	4.28513e-50	OK	1239	TRUE
EPHA3	negbinomial.size	1.50495e-133	6.061e-133	OK	627	TRUE
GULP1	negbinomial.size	3.43512e-91	1.14285e-90	OK	955	TRUE
SPP1	negbinomial.size	2.9143e-182	1.40077e-181	OK	1787	TRUE
AC060765.1	negbinomial.size	5.14554e-20	9.90283e-20	OK	140	TRUE
TPTEP1	negbinomial.size	0.0151436	0.018885	OK	120	TRUE
LOXL2	negbinomial.size	0.000109938	0.000155786	OK	759	TRUE
TMTC1	negbinomial.size	0.0385137	0.0467195	OK	7631	TRUE
NCALD	negbinomial.size	9.5902e-308	7.45775e-307	OK	1750	TRUE
AFAP1	negbinomial.size	4.4462e-12	7.64203e-12	OK	993	TRUE
LINC01322	negbinomial.size	3.81676e-201	2.0004e-200	OK	1454	TRUE
CACNA1E	negbinomial.size	1.72483e-273	1.17843e-272	OK	1391	TRUE
CDH19	negbinomial.size	3.37208e-174	1.56193e-173	OK	719	TRUE
SPPL2A	negbinomial.size	2.52421e-05	3.6749e-05	OK	4827	TRUE
HES5	negbinomial.size	1.78414e-28	3.75062e-28	OK	2157	TRUE
RFTN1	negbinomial.size	0.000288772	0.000400595	OK	2546	TRUE
SLC14A2	negbinomial.size	0.00143626	0.00191869	OK	286	TRUE
SLC24A4	negbinomial.size	1.29669e-10	2.15514e-10	OK	2766	TRUE
LINC02015	negbinomial.size	0.000397675	0.000547304	OK	42	TRUE
AC073365.1	negbinomial.size	1.93223e-104	6.935e-104	OK	507	TRUE
AC097480.1	negbinomial.size	4.03426e-14	7.17911e-14	OK	64	TRUE
MEG8	negbinomial.size	2.36609e-185	1.15174e-184	OK	1054	TRUE
OPALIN	negbinomial.size	2.40289e-175	1.12115e-174	OK	734	TRUE
AC105411.1	negbinomial.size	4.85476e-08	7.65635e-08	OK	1365	TRUE
AC007563.2	negbinomial.size	7.50873e-51	1.93327e-50	OK	1559	TRUE
FGF1	negbinomial.size	1.26865e-05	1.87289e-05	OK	3950	TRUE
GUCY1A2	negbinomial.size	1.27808e-304	9.8587e-304	OK	2281	TRUE
SLIT3	negbinomial.size	1.80721e-143	7.48311e-143	OK	854	TRUE
KCNJ3	negbinomial.size	3.09192259509986e-314	2.46451996852341e-313	OK	3046	TRUE
TRPC6	negbinomial.size	5.29859e-51	1.36791e-50	OK	420	TRUE
KIAA1549L	negbinomial.size	6.68249e-206	3.5909e-205	OK	2936	TRUE
LINC01630	negbinomial.size	2.09762e-150	8.93706e-150	OK	868	TRUE
FOLH1	negbinomial.size	3.89078e-194	1.97954e-193	OK	748	TRUE
SH3TC2	negbinomial.size	1.09724e-120	4.20645e-120	OK	717	TRUE
PLCB4	negbinomial.size	9.37126e-24	1.87523e-23	OK	1393	TRUE
GUCY1A1	negbinomial.size	1.39206e-12	2.41433e-12	OK	1046	TRUE
LTBP1	negbinomial.size	3.06462e-45	7.47784e-45	OK	6521	TRUE
LINC02296	negbinomial.size	5.09017e-22	9.99743e-22	OK	246	TRUE
SST	negbinomial.size	0.0163258	0.0203196	OK	66	TRUE
VWC2L	negbinomial.size	1.08587e-114	4.03354e-114	OK	808	TRUE
AC090833.1	negbinomial.size	0.0266339	0.0326397	OK	246	TRUE
GBE1	negbinomial.size	0.000948827	0.00128185	OK	2991	TRUE
SCN2A	negbinomial.size	0	0	OK	2122	TRUE
LRAT	negbinomial.size	0.000295863	0.000410135	OK	512	TRUE
CYP4F3	negbinomial.size	0.00849358	0.010789	OK	397	TRUE
AC138305.1	negbinomial.size	3.14128e-35	7.12843e-35	OK	284	TRUE
GABRG2	negbinomial.size	1.91213e-264	1.26571e-263	OK	1497	TRUE
OTOGL	negbinomial.size	1.27664e-18	2.4085e-18	OK	759	TRUE
ALDH1A1	negbinomial.size	6.37619e-82	2.01281e-81	OK	6610	TRUE
EIF1B-AS1	negbinomial.size	3.16053e-55	8.45607e-55	OK	1523	TRUE
FRMD4A	negbinomial.size	0	0	OK	8851	TRUE
AQP1	negbinomial.size	5.37456e-18	1.00504e-17	OK	2807	TRUE
KCNQ1OT1	negbinomial.size	1.14636e-98	3.97279e-98	OK	1251	TRUE
SCN3A	negbinomial.size	0	1.23973e-307	OK	1208	TRUE
MT-ND2	negbinomial.size	7.08204e-242	4.35625e-241	OK	12018	TRUE
AL139317.5	negbinomial.size	5.98372e-35	1.35146e-34	OK	1173	TRUE
AL158064.1	negbinomial.size	2.9279e-12	5.05512e-12	OK	742	TRUE
PKN2-AS1	negbinomial.size	7.13544e-12	1.22094e-11	OK	2534	TRUE
AC068633.1	negbinomial.size	0.0162853	0.0202824	OK	287	TRUE
ACTA2	negbinomial.size	0.00176098	0.00234266	OK	779	TRUE
NKAPP1	negbinomial.size	8.24054e-52	2.1477e-51	OK	1561	TRUE
AL132633.1	negbinomial.size	0.0100396	0.0126687	OK	15	TRUE
ATP1B1	negbinomial.size	0	0	OK	3444	TRUE
SLC16A7	negbinomial.size	7.56293e-170	3.46122e-169	OK	1214	TRUE
TESPA1	negbinomial.size	9.8448e-83	3.12323e-82	OK	809	TRUE
ANO3	negbinomial.size	1.56716e-162	6.95585e-162	OK	823	TRUE
DYNC1I1	negbinomial.size	0	0	OK	2841	TRUE
ANGPTL4	negbinomial.size	1.63507e-87	5.36517e-87	OK	7385	TRUE
THY1	negbinomial.size	3.89472e-179	1.83966e-178	OK	2273	TRUE
LINC01278	negbinomial.size	5.02984e-125	1.97174e-124	OK	2562	TRUE
LAMA4	negbinomial.size	4.67449e-05	6.72859e-05	OK	1982	TRUE
MAN2A1	negbinomial.size	0	0	OK	9688	TRUE
AC073332.1	negbinomial.size	2.48671e-80	7.77301e-80	OK	470	TRUE
AC114689.3	negbinomial.size	0.0140322	0.017522	OK	336	TRUE
GINS3	negbinomial.size	3.28034e-11	5.55827e-11	OK	1225	TRUE
IFI44L	negbinomial.size	0.0003662	0.00050544	OK	518	TRUE
HTR1E	negbinomial.size	7.86642e-222	4.54637e-221	OK	768	TRUE
EGFEM1P	negbinomial.size	2.06487e-05	3.01764e-05	OK	180	TRUE
SH3TC2-DT	negbinomial.size	2.32886e-16	4.29201e-16	OK	195	TRUE
NR4A3	negbinomial.size	0.000151949	0.000213892	OK	390	TRUE
NYAP2	negbinomial.size	1.04208e-156	4.55135e-156	OK	537	TRUE
AL136962.1	negbinomial.size	0.000124796	0.000176059	OK	416	TRUE
AC004980.1	negbinomial.size	5.75448e-144	2.39311e-143	OK	2900	TRUE
GEM	negbinomial.size	2.68925e-16	4.95142e-16	OK	1600	TRUE
LINC00923	negbinomial.size	2.71649e-05	3.94881e-05	OK	1076	TRUE
BMS1P21	negbinomial.size	4.14962e-50	1.05702e-49	OK	1607	TRUE
POLR2F	negbinomial.size	3.59841e-64	1.0168e-63	OK	2489	TRUE
CD22	negbinomial.size	2.85045e-167	1.29216e-166	OK	733	TRUE
ARHGAP10	negbinomial.size	7.97478e-15	1.44058e-14	OK	870	TRUE
AC022639.1	negbinomial.size	5.39897e-08	8.5006e-08	OK	3304	TRUE
PAM	negbinomial.size	1.84254e-71	5.52474e-71	OK	5289	TRUE
PTPRG-AS1	negbinomial.size	6.74283e-19	1.27713e-18	OK	526	TRUE
LINC01266	negbinomial.size	7.15149e-14	1.27027e-13	OK	3286	TRUE
GABBR2	negbinomial.size	0	0	OK	2040	TRUE
ELAVL2	negbinomial.size	1.70601e-163	7.66104e-163	OK	1163	TRUE
RAB3C	negbinomial.size	1.73283e-190	8.56562e-190	OK	1406	TRUE
ITGA9-AS1	negbinomial.size	1.11197e-98	3.86061e-98	OK	2284	TRUE
HILPDA	negbinomial.size	2.81197e-09	4.55486e-09	OK	1497	TRUE
ETV6	negbinomial.size	2.82272e-31	6.12229e-31	OK	7388	TRUE
PLEKHH1	negbinomial.size	1.38902e-191	6.91979e-191	OK	2542	TRUE
WDR49	negbinomial.size	0.000157107	0.000220989	OK	4286	TRUE
AC093752.1	negbinomial.size	6.07808e-102	2.15322e-101	OK	2618	TRUE
PRODH	negbinomial.size	2.85487e-179	1.35182e-178	OK	3572	TRUE
NIPAL2	negbinomial.size	1.05721e-118	4.02876e-118	OK	751	TRUE
LINC00534	negbinomial.size	9.12276e-07	1.39615e-06	OK	1068	TRUE
AL390879.1	negbinomial.size	9.61886e-60	2.65909e-59	OK	1379	TRUE
GRM1	negbinomial.size	5.01219e-195	2.55688e-194	OK	1978	TRUE
CALCRL	negbinomial.size	0.0121149	0.0152072	OK	652	TRUE
NEAT1	negbinomial.size	0	0	OK	22271	TRUE
IQCM	negbinomial.size	0.00610638	0.00787163	OK	433	TRUE
MAML3	negbinomial.size	4.38452e-06	6.5785e-06	OK	2814	TRUE
PDE4B	negbinomial.size	3.07921e-196	1.57501e-195	OK	17013	TRUE
COBLL1	negbinomial.size	1.38264e-30	2.98532e-30	OK	651	TRUE
AC009063.2	negbinomial.size	4.02467e-142	1.65574e-141	OK	593	TRUE
SPARC	negbinomial.size	1.71689e-13	3.02155e-13	OK	638	TRUE
LINC01950	negbinomial.size	3.54868e-05	5.13124e-05	OK	1125	TRUE
RSPO2	negbinomial.size	9.81828e-70	2.88073e-69	OK	805	TRUE
HBB	negbinomial.size	1.91281e-23	3.81565e-23	OK	327	TRUE
DPP6	negbinomial.size	0	0	OK	8499	TRUE
LDB3	negbinomial.size	8.9343e-50	2.25479e-49	OK	524	TRUE
SLC22A10	negbinomial.size	3.50799e-109	1.27581e-108	OK	658	TRUE
PRAG1	negbinomial.size	0.00303943	0.0039689	OK	2236	TRUE
XYLT1	negbinomial.size	1.60296e-05	2.35338e-05	OK	3712	TRUE
IKZF1	negbinomial.size	0.00986596	0.012466	OK	51	TRUE
MIR181A1HG	negbinomial.size	7.39240506334381e-310	0	OK	2504	TRUE
AL138881.1	negbinomial.size	0.000338011	0.000467546	OK	177	TRUE
MIR4500HG	negbinomial.size	7.59236e-85	2.44104e-84	OK	513	TRUE
GLIS3	negbinomial.size	0	0	OK	19462	TRUE
PLXNA4	negbinomial.size	8.51897e-233	5.12478e-232	OK	1333	TRUE
ROBO1	negbinomial.size	0	0	OK	7204	TRUE
PWRN1	negbinomial.size	7.25683e-100	2.52406e-99	OK	441	TRUE
DCN	negbinomial.size	0.000425616	0.000584917	OK	128	TRUE
IL6R-AS1	negbinomial.size	0.03905	0.0472801	OK	70	TRUE
GRIN3A	negbinomial.size	1.06486e-81	3.35046e-81	OK	410	TRUE
GFRA1	negbinomial.size	1.18361e-29	2.53271e-29	OK	2685	TRUE
AC005999.2	negbinomial.size	1.93852e-08	3.08006e-08	OK	147	TRUE
KCNN2	negbinomial.size	1.17129e-15	2.13398e-15	OK	2025	TRUE
SYT10	negbinomial.size	7.06577e-11	1.18673e-10	OK	81	TRUE
MAP1B	negbinomial.size	0	0	OK	7742	TRUE
SYT16	negbinomial.size	0	0	OK	1688	TRUE
AL035685.1	negbinomial.size	3.72127e-32	8.14506e-32	OK	1102	TRUE
NFASC	negbinomial.size	2.27478e-154	9.86771e-154	OK	4379	TRUE
ITPKC	negbinomial.size	1.83386e-12	3.17482e-12	OK	2267	TRUE
NRP1	negbinomial.size	1.32774e-73	4.05097e-73	OK	6701	TRUE
C3	negbinomial.size	0.0394183	0.0476959	OK	848	TRUE
AL035446.2	negbinomial.size	0.000233874	0.00032657	OK	72	TRUE
PRICKLE1	negbinomial.size	1.3778e-263	9.0575e-263	OK	1114	TRUE
TMEM144	negbinomial.size	1.86029e-260	1.19421e-259	OK	6091	TRUE
SIRPB3P	negbinomial.size	4.65268e-36	1.06086e-35	OK	1239	TRUE
BAALC	negbinomial.size	3.87908e-61	1.07702e-60	OK	9765	TRUE
B3GAT2	negbinomial.size	8.70869e-07	1.33491e-06	OK	2221	TRUE
LYN	negbinomial.size	3.39102e-30	7.30521e-30	OK	2895	TRUE
SUZ12P1	negbinomial.size	3.02229e-128	1.19455e-127	OK	3076	TRUE
MOXD1	negbinomial.size	3.43377e-15	6.23226e-15	OK	3147	TRUE
GRM8	negbinomial.size	1.12289e-72	3.39351e-72	OK	1238	TRUE
ADAMTS3	negbinomial.size	1.3655e-14	2.45508e-14	OK	764	TRUE
PCBP1-AS1	negbinomial.size	2.35926e-129	9.3831e-129	OK	2749	TRUE
EPHA7	negbinomial.size	1.99034e-147	8.34983e-147	OK	1083	TRUE
CCK	negbinomial.size	1.85898e-69	5.44599e-69	OK	1455	TRUE
ZNF98	negbinomial.size	0	0	OK	12664	TRUE
HES1	negbinomial.size	5.88227e-28	1.22446e-27	OK	2662	TRUE
PDZD2	negbinomial.size	1.40721e-281	9.86081e-281	OK	4598	TRUE
LHX6	negbinomial.size	8.61381e-20	1.64782e-19	OK	110	TRUE
SFN	negbinomial.size	0.00246076	0.00324651	OK	129	TRUE
NDST4	negbinomial.size	1.1793e-14	2.12429e-14	OK	113	TRUE
MCUB	negbinomial.size	0.00114578	0.00154357	OK	616	TRUE
BCL11A	negbinomial.size	1.92308e-191	9.55548e-191	OK	856	TRUE
DDR2	negbinomial.size	1.01586e-70	3.0223e-70	OK	5802	TRUE
TLL1	negbinomial.size	9.58681e-33	2.11529e-32	OK	200	TRUE
NHS	negbinomial.size	3.07243e-11	5.21061e-11	OK	3623	TRUE
CRYAB	negbinomial.size	1.27301e-95	4.33322e-95	OK	6424	TRUE
CDH7	negbinomial.size	7.42488e-51	1.91426e-50	OK	375	TRUE
AL445250.1	negbinomial.size	3.76114e-85	1.21538e-84	OK	1236	TRUE
SAMD5	negbinomial.size	8.58643e-41	2.03039e-40	OK	534	TRUE
THRB-AS1	negbinomial.size	0.000217036	0.000303945	OK	142	TRUE
LMOD3	negbinomial.size	0.00263025	0.00346057	OK	52	TRUE
C11orf96	negbinomial.size	2.69933e-05	3.92685e-05	OK	177	TRUE
BASP1	negbinomial.size	1.7025e-237	1.04054e-236	OK	2634	TRUE
AL117190.2	negbinomial.size	1.00657e-149	4.27906e-149	OK	525	TRUE
TRIO	negbinomial.size	6.1512e-16	1.12498e-15	OK	14461	TRUE
HS3ST2	negbinomial.size	3.15115e-65	9.03772e-65	OK	444	TRUE
NR4A1	negbinomial.size	0.0094534	0.0119605	OK	731	TRUE
AL359762.3	negbinomial.size	2.96466e-16	5.45326e-16	OK	668	TRUE
CACNA1A	negbinomial.size	0	0	OK	2915	TRUE
DYSF	negbinomial.size	5.31167e-85	1.71353e-84	OK	740	TRUE
AC092378.1	negbinomial.size	1.37772e-13	2.43135e-13	OK	1675	TRUE
AF123462.1	negbinomial.size	5.16871e-06	7.73689e-06	OK	1412	TRUE
KSR2	negbinomial.size	2.82705e-256	1.78487e-255	OK	2001	TRUE
INSYN2B	negbinomial.size	3.45171e-09	5.58167e-09	OK	204	TRUE
RERGL	negbinomial.size	0.00321063	0.00418959	OK	203	TRUE
AL359232.1	negbinomial.size	0.0105668	0.0133113	OK	1956	TRUE
CHD5	negbinomial.size	0	0	OK	2298	TRUE
HYDIN2	negbinomial.size	8.04815e-97	2.76908e-96	OK	2249	TRUE
GALNT10	negbinomial.size	5.73304e-07	8.80201e-07	OK	2895	TRUE
CARTPT	negbinomial.size	0.00276392	0.00362398	OK	71	TRUE
SLC8A3	negbinomial.size	3.75449e-47	9.26752e-47	OK	515	TRUE
LINC01250	negbinomial.size	7.2272e-193	3.63832e-192	OK	1258	TRUE
SATB2	negbinomial.size	5.66552e-211	3.10549e-210	OK	3295	TRUE
TEKT4P2	negbinomial.size	2.43206e-100	8.52111e-100	OK	2290	TRUE
AL137230.2	negbinomial.size	1.00315e-06	1.53032e-06	OK	223	TRUE
GHR	negbinomial.size	1.96825e-31	4.27386e-31	OK	1145	TRUE
MLKL	negbinomial.size	0.0008087	0.00109564	OK	69	TRUE
MATN1	negbinomial.size	0.0126192	0.0158091	OK	21	TRUE
CLMN	negbinomial.size	1.04484e-174	4.85141e-174	OK	3976	TRUE
HRH1	negbinomial.size	7.96795e-54	2.1141e-53	OK	4581	TRUE
SNAP25	negbinomial.size	0	0	OK	6567	TRUE
AL354809.1	negbinomial.size	3.17757e-70	9.39519e-70	OK	1065	TRUE
CHGA	negbinomial.size	3.96381e-75	1.21714e-74	OK	1114	TRUE
HAPLN2	negbinomial.size	1.94346e-236	1.17653e-235	OK	1498	TRUE
SLC39A14	negbinomial.size	1.99304e-10	3.28964e-10	OK	2643	TRUE
SLC35F4	negbinomial.size	1.46755e-48	3.64601e-48	OK	354	TRUE
AC097059.1	negbinomial.size	0.0149152	0.0186124	OK	19	TRUE
BMPR2	negbinomial.size	0.00121342	0.00162896	OK	9072	TRUE
KIAA1211L	negbinomial.size	1.39431e-146	5.83657e-146	OK	871	TRUE
MAG	negbinomial.size	1.21613e-180	5.78723e-180	OK	916	TRUE
LMNTD1	negbinomial.size	8.03231e-38	1.86478e-37	OK	3928	TRUE
APLNR	negbinomial.size	4.15843e-09	6.69619e-09	OK	869	TRUE
SPHKAP	negbinomial.size	1.75262e-42	4.19095e-42	OK	305	TRUE
AC079781.5	negbinomial.size	1.14381e-81	3.59294e-81	OK	2216	TRUE
PTPRR	negbinomial.size	4.94259e-197	2.54171e-196	OK	979	TRUE
LPP	negbinomial.size	1.07005e-262	7.01031e-262	OK	17332	TRUE
LINC02223	negbinomial.size	1.65453e-59	4.56726e-59	OK	450	TRUE
CNTN2	negbinomial.size	1.94509e-276	1.34331e-275	OK	1796	TRUE
MT1H	negbinomial.size	0.0201694	0.0249251	OK	453	TRUE
PKD1L1	negbinomial.size	1.53076e-10	2.53756e-10	OK	338	TRUE
COL21A1	negbinomial.size	0.00386507	0.00501619	OK	3740	TRUE
AP001992.1	negbinomial.size	1.08062e-48	2.69169e-48	OK	1400	TRUE
AC063952.1	negbinomial.size	1.11384e-05	1.65049e-05	OK	392	TRUE
AL392023.2	negbinomial.size	7.66271e-70	2.25867e-69	OK	380	TRUE
TAC3	negbinomial.size	4.57616e-05	6.59202e-05	OK	58	TRUE
LINC00511	negbinomial.size	4.79261e-290	3.44672e-289	OK	12897	TRUE
AP002991.1	negbinomial.size	2.15053e-28	4.50105e-28	OK	1887	TRUE
SOX9-AS1	negbinomial.size	4.98124e-50	1.26549e-49	OK	1763	TRUE
AC024901.1	negbinomial.size	2.56349e-102	9.09824e-102	OK	815	TRUE
AC004160.1	negbinomial.size	7.51215e-09	1.20257e-08	OK	191	TRUE
CA12	negbinomial.size	3.55238e-16	6.5093e-16	OK	1131	TRUE
DAB1	negbinomial.size	0	0	OK	6090	TRUE
AF279873.3	negbinomial.size	1.69982e-132	6.81709e-132	OK	8308	TRUE
SOCS3	negbinomial.size	7.78637e-08	1.22193e-07	OK	774	TRUE
RANBP17	negbinomial.size	6.19673e-24	1.2452e-23	OK	1718	TRUE
SLC20A2	negbinomial.size	1.78457e-14	3.19951e-14	OK	8820	TRUE
MTRNR2L12	negbinomial.size	2.96057e-70	8.76713e-70	OK	4311	TRUE
AC016708.1	negbinomial.size	1.06131e-14	1.91356e-14	OK	1178	TRUE
SRRM4	negbinomial.size	4.94423e-299	3.69465e-298	OK	1432	TRUE
CARNS1	negbinomial.size	4.30084e-153	1.86142e-152	OK	905	TRUE
SV2C	negbinomial.size	1.25251e-12	2.17625e-12	OK	266	TRUE
AC244230.2	negbinomial.size	3.90094e-09	6.29216e-09	OK	207	TRUE
STXBP5-AS1	negbinomial.size	9.74905e-104	3.48597e-103	OK	2202	TRUE
ADAD2	negbinomial.size	0.0118823	0.014925	OK	33	TRUE
MAOB	negbinomial.size	2.86966e-61	7.97917e-61	OK	7892	TRUE
CIT	negbinomial.size	1.48199e-277	1.02719e-276	OK	1813	TRUE
MMD2	negbinomial.size	3.91707e-170	1.79697e-169	OK	7061	TRUE
GNAL	negbinomial.size	3.66257e-10	6.04008e-10	OK	2436	TRUE
NXPH2	negbinomial.size	3.28225e-26	6.70827e-26	OK	129	TRUE
MASP1	negbinomial.size	4.96013e-12	8.51006e-12	OK	1773	TRUE
LINC01359	negbinomial.size	3.85607e-53	1.01467e-52	OK	1430	TRUE
KCNIP1	negbinomial.size	1.54994e-14	2.78407e-14	OK	4077	TRUE
RAPGEF4	negbinomial.size	6.3229e-262	4.10024e-261	OK	2781	TRUE
AC233296.1	negbinomial.size	1.90713e-58	5.24187e-58	OK	920	TRUE
AL109809.1	negbinomial.size	4.28769e-41	1.01892e-40	OK	1586	TRUE
RCAN2	negbinomial.size	0	0	OK	2621	TRUE
AC018730.2	negbinomial.size	4.69627e-33	1.04222e-32	OK	1608	TRUE
XIST	negbinomial.size	0.00289697	0.00378804	OK	7463	TRUE
GYG2	negbinomial.size	4.57339e-13	7.99716e-13	OK	2138	TRUE
CD163	negbinomial.size	1.4721e-05	2.16625e-05	OK	30	TRUE
NXN	negbinomial.size	3.02816e-12	5.22351e-12	OK	2883	TRUE
PAX8-AS1	negbinomial.size	7.68573e-07	1.17905e-06	OK	368	TRUE
COL25A1	negbinomial.size	3.814e-10	6.27898e-10	OK	1022	TRUE
SCG2	negbinomial.size	8.78922e-11	1.47231e-10	OK	718	TRUE
WIF1	negbinomial.size	3.23352e-103	1.15405e-102	OK	6038	TRUE
SVIL	negbinomial.size	0.000579792	0.000793946	OK	560	TRUE
AC007098.1	negbinomial.size	1.06024e-15	1.93535e-15	OK	670	TRUE
CASP4	negbinomial.size	0.00127148	0.00170451	OK	50	TRUE
ATP2B1	negbinomial.size	0	0	OK	5600	TRUE
VSNL1	negbinomial.size	5.51869e-231	3.27865e-230	OK	2457	TRUE
ZKSCAN7-AS1	negbinomial.size	1.0075e-50	2.59051e-50	OK	1705	TRUE
LY6H	negbinomial.size	8.56427e-152	3.67342e-151	OK	2216	TRUE
CAMK2A	negbinomial.size	8.68066e-267	5.80633e-266	OK	3783	TRUE
NKX6-2	negbinomial.size	5.14246e-204	2.72508e-203	OK	941	TRUE
AC007000.3	negbinomial.size	4.05479e-58	1.11129e-57	OK	1964	TRUE
UNC5C	negbinomial.size	0	0	OK	10291	TRUE
SVIL-AS1	negbinomial.size	9.44402e-65	2.69246e-64	OK	1878	TRUE
AC079380.1	negbinomial.size	0.000103504	0.000146995	OK	38	TRUE
SDK1	negbinomial.size	6.52981e-71	1.94572e-70	OK	3975	TRUE
PCLO	negbinomial.size	0	0	OK	5888	TRUE
CNTN6	negbinomial.size	1.63469e-07	2.54034e-07	OK	868	TRUE
LRRC53	negbinomial.size	0.00345708	0.0044989	OK	54	TRUE
GADD45A	negbinomial.size	7.00133e-06	1.04474e-05	OK	696	TRUE
AKAP13	negbinomial.size	2.31065e-46	5.68158e-46	OK	8020	TRUE
FLI1	negbinomial.size	0.0359143	0.0436493	OK	72	TRUE
AP000769.1	negbinomial.size	4.51021e-31	9.76022e-31	OK	1102	TRUE
CLDND1	negbinomial.size	6.16110862774846e-310	0	OK	2926	TRUE
ANKRD30BL	negbinomial.size	0	0	OK	2960	TRUE
SLC25A21	negbinomial.size	2.81538e-07	4.36806e-07	OK	530	TRUE
PFKFB2	negbinomial.size	0.000233688	0.000326549	OK	3498	TRUE
VSTM2A	negbinomial.size	4.15384e-111	1.52228e-110	OK	833	TRUE
EDA	negbinomial.size	0.0178742	0.022189	OK	2188	TRUE
GADD45B	negbinomial.size	1.13257e-05	1.67694e-05	OK	1327	TRUE
SNTG2	negbinomial.size	3.98286e-23	7.90374e-23	OK	263	TRUE
C8orf37-AS1	negbinomial.size	5.17637e-30	1.11013e-29	OK	3333	TRUE
RUNX1	negbinomial.size	3.13158e-05	4.5453e-05	OK	1691	TRUE
PRELID2	negbinomial.size	0.000163813	0.000230083	OK	3329	TRUE
AC004852.2	negbinomial.size	0.00404998	0.00525262	OK	136	TRUE
TAC1	negbinomial.size	1.97503e-05	2.88856e-05	OK	126	TRUE
CABP1	negbinomial.size	6.80197e-217	3.8384e-216	OK	2585	TRUE
PKP4	negbinomial.size	0	0	OK	4037	TRUE
ELOVL7	negbinomial.size	3.83533e-30	8.24381e-30	OK	673	TRUE
AL590867.1	negbinomial.size	0.000792615	0.00107461	OK	1211	TRUE
SYNDIG1	negbinomial.size	1.44291e-175	6.74885e-175	OK	1370	TRUE
AC090993.1	negbinomial.size	1.76562e-17	3.28883e-17	OK	2410	TRUE
ARL15	negbinomial.size	2.00117e-243	1.23891e-242	OK	3563	TRUE
TENT5A	negbinomial.size	4.37987e-06	6.57668e-06	OK	1092	TRUE
ZFPM2-AS1	negbinomial.size	0.000411167	0.000565466	OK	236	TRUE
PPFIBP1	negbinomial.size	2.45241e-219	1.40463e-218	OK	1454	TRUE
KIF26B	negbinomial.size	1.88148e-25	3.81682e-25	OK	1656	TRUE
AC027288.3	negbinomial.size	0.00728288	0.0093254	OK	516	TRUE
AL445623.2	negbinomial.size	1.14576e-96	3.92802e-96	OK	432	TRUE
PGM2L1	negbinomial.size	3.13117e-53	8.2506e-53	OK	1268	TRUE
AC011477.1	negbinomial.size	1.47733e-37	3.40499e-37	OK	1358	TRUE
AC092902.2	negbinomial.size	5.15564e-50	1.30805e-49	OK	1637	TRUE
PAK5	negbinomial.size	1.17147e-213	6.4957e-213	OK	1398	TRUE
AP003066.1	negbinomial.size	1.51307e-05	2.22483e-05	OK	186	TRUE
PRTG	negbinomial.size	7.38483e-05	0.000105348	OK	1343	TRUE
AC092422.1	negbinomial.size	1.27319e-27	2.63594e-27	OK	823	TRUE
TRPC4	negbinomial.size	2.42173e-53	6.39886e-53	OK	384	TRUE
SLC44A3	negbinomial.size	4.23604e-29	9.01396e-29	OK	3588	TRUE
FAM189A1	negbinomial.size	3.02242e-88	9.95162e-88	OK	1443	TRUE
PCED1B	negbinomial.size	1.25653e-10	2.09021e-10	OK	2867	TRUE
LINC00698	negbinomial.size	0.0248043	0.0304756	OK	38	TRUE
CHRM2	negbinomial.size	8.86924e-70	2.61029e-69	OK	273	TRUE
MAPK4	negbinomial.size	3.78638e-219	2.16219e-218	OK	12482	TRUE
EPB41L3	negbinomial.size	1.98258e-266	1.32149e-265	OK	2051	TRUE
AL646090.2	negbinomial.size	0.000158439	0.0002227	OK	111	TRUE
PTPRN2	negbinomial.size	0	0	OK	3556	TRUE
MCTP2	negbinomial.size	1.75843e-06	2.66763e-06	OK	94	TRUE
PTCHD1-AS	negbinomial.size	1.46719e-205	7.86199e-205	OK	13387	TRUE
CPA6	negbinomial.size	0.00980932	0.0124027	OK	164	TRUE
AC013652.1	negbinomial.size	1.47446e-16	2.72526e-16	OK	1149	TRUE
FRG1HP	negbinomial.size	2.52321e-73	7.67394e-73	OK	2286	TRUE
ERMN	negbinomial.size	1.33678e-124	5.22957e-124	OK	686	TRUE
STAT4	negbinomial.size	9.41754e-85	3.02278e-84	OK	531	TRUE
ZNF663P	negbinomial.size	4.64602e-57	1.2589e-56	OK	1399	TRUE
AL512658.2	negbinomial.size	0.0230748	0.0284055	OK	87	TRUE
AL591501.1	negbinomial.size	4.63524e-70	1.3684e-69	OK	445	TRUE
AL590094.1	negbinomial.size	2.29464e-08	3.63682e-08	OK	153	TRUE
FAM160A1	negbinomial.size	5.92705e-05	8.49322e-05	OK	251	TRUE
ALK	negbinomial.size	6.99657e-35	1.57835e-34	OK	5742	TRUE
HK2	negbinomial.size	0.00235263	0.00310599	OK	452	TRUE
PLLP	negbinomial.size	1.48254e-173	6.8505e-173	OK	875	TRUE
RTN1	negbinomial.size	0	0	OK	4499	TRUE
AC067751.1	negbinomial.size	0.00808185	0.0103002	OK	33	TRUE
AL450423.1	negbinomial.size	1.51167e-21	2.94783e-21	OK	79	TRUE
RBPMS	negbinomial.size	1.04749e-40	2.47388e-40	OK	3775	TRUE
IGFBP7	negbinomial.size	7.76558e-140	3.18789e-139	OK	8800	TRUE
PLSCR1	negbinomial.size	2.17037e-11	3.69388e-11	OK	2672	TRUE
PGAM2	negbinomial.size	5.00314e-05	7.19625e-05	OK	694	TRUE
ANKS1B	negbinomial.size	0	0	OK	13082	TRUE
CSMD2	negbinomial.size	1.00946e-242	6.22932e-242	OK	1534	TRUE
AC105402.3	negbinomial.size	8.17692e-10	1.33582e-09	OK	585	TRUE
ZNRF2P2	negbinomial.size	2.79912e-41	6.66839e-41	OK	1514	TRUE
CCND2-AS1	negbinomial.size	9.33463e-17	1.727e-16	OK	794	TRUE
CABLES1	negbinomial.size	0	0	OK	13757	TRUE
NINJ2	negbinomial.size	4.98845e-71	1.48875e-70	OK	492	TRUE
CCDC144CP	negbinomial.size	5.29708e-37	1.21357e-36	OK	1820	TRUE
ELOVL6	negbinomial.size	3.33641e-05	4.83526e-05	OK	4957	TRUE
MYRF	negbinomial.size	1.52049e-215	8.48018e-215	OK	1199	TRUE
PXK	negbinomial.size	2.31566e-172	1.06744e-171	OK	4194	TRUE
TMEM132C	negbinomial.size	2.84438e-07	4.40948e-07	OK	4742	TRUE
HSD17B7P2	negbinomial.size	4.27654e-09	6.88059e-09	OK	554	TRUE
LINC00276	negbinomial.size	2.03377e-14	3.64289e-14	OK	1071	TRUE
GABRB3	negbinomial.size	3.76403297545938e-312	2.98779878923392e-311	OK	3782	TRUE
CNP	negbinomial.size	1.43835e-215	8.04551e-215	OK	3525	TRUE
AL157911.1	negbinomial.size	1.30792e-07	2.04249e-07	OK	1629	TRUE
SRGAP1	negbinomial.size	8.60278e-89	2.84725e-88	OK	11787	TRUE
LINC00645	negbinomial.size	0.00749272	0.00957486	OK	201	TRUE
AC073529.1	negbinomial.size	7.06537e-05	0.000100866	OK	1710	TRUE
SKINT1L	negbinomial.size	3.68298e-06	5.5433e-06	OK	117	TRUE
DCHS2	negbinomial.size	9.3083e-39	2.17156e-38	OK	3701	TRUE
AC097658.2	negbinomial.size	5.21188e-05	7.49085e-05	OK	498	TRUE
RAB27B	negbinomial.size	1.32646e-116	4.97551e-116	OK	685	TRUE
AL031056.1	negbinomial.size	0.00286963	0.00375486	OK	263	TRUE
MPPED2-AS1	negbinomial.size	7.00207e-09	1.12186e-08	OK	157	TRUE
TFRC	negbinomial.size	1.80248e-18	3.39051e-18	OK	3567	TRUE
MGAT5	negbinomial.size	2.33118e-09	3.78569e-09	OK	7374	TRUE
LINC02149	negbinomial.size	0.00676787	0.00869505	OK	242	TRUE
RASL12	negbinomial.size	0.00828701	0.0105476	OK	1663	TRUE
RGR	negbinomial.size	3.43458e-11	5.81447e-11	OK	1944	TRUE
AL365259.1	negbinomial.size	3.5727e-05	5.16207e-05	OK	1111	TRUE
MYO1E	negbinomial.size	5.86044e-08	9.2196e-08	OK	3664	TRUE
LRRC63	negbinomial.size	5.66555e-50	1.43552e-49	OK	381	TRUE
PPP1R3C	negbinomial.size	1.55745e-33	3.4725e-33	OK	3531	TRUE
ELAVL4	negbinomial.size	6.68186e-143	2.75483e-142	OK	1292	TRUE
PBX3	negbinomial.size	2.5071e-09	4.06792e-09	OK	2630	TRUE
KLF3-AS1	negbinomial.size	9.25397e-24	1.8537e-23	OK	743	TRUE
GNAI1	negbinomial.size	5.83891e-237	3.54598e-236	OK	2306	TRUE
LINC01340	negbinomial.size	1.52649e-05	2.24283e-05	OK	630	TRUE
BASP1-AS1	negbinomial.size	5.9686e-182	2.86164e-181	OK	788	TRUE
MIR3681HG	negbinomial.size	0.00120266	0.00161565	OK	485	TRUE
LINC01515	negbinomial.size	1.274e-06	1.93733e-06	OK	1861	TRUE
ITPR1	negbinomial.size	2.32164e-189	1.14467e-188	OK	3094	TRUE
JUNB	negbinomial.size	1.80158e-10	2.97876e-10	OK	2466	TRUE
TMEM165	negbinomial.size	2.96959e-303	2.26328e-302	OK	5863	TRUE
EDNRA	negbinomial.size	0.00106327	0.00143343	OK	201	TRUE
MGLL	negbinomial.size	1.01145e-121	3.92474e-121	OK	8716	TRUE
SLC17A7	negbinomial.size	6.91826e-144	2.87085e-143	OK	2116	TRUE
AC008014.1	negbinomial.size	5.84526e-41	1.38734e-40	OK	6029	TRUE
OSMR-AS1	negbinomial.size	4.0911e-52	1.07063e-51	OK	5134	TRUE
AC004690.2	negbinomial.size	1.53605e-35	3.494e-35	OK	212	TRUE
AC079465.1	negbinomial.size	1.35057e-07	2.10566e-07	OK	585	TRUE
MSR1	negbinomial.size	0.00345037	0.00449323	OK	205	TRUE
LINC00907	negbinomial.size	0.0213549	0.0263561	OK	997	TRUE
AC132008.2	negbinomial.size	3.28996e-100	1.15058e-99	OK	2499	TRUE
AC068152.1	negbinomial.size	3.88459e-65	1.11246e-64	OK	1957	TRUE
CYR61	negbinomial.size	1.50598e-10	2.49865e-10	OK	1006	TRUE
JPH4	negbinomial.size	4.68689e-255	2.94935e-254	OK	1375	TRUE
AFF2	negbinomial.size	1.91485e-93	6.44912e-93	OK	605	TRUE
AC025887.2	negbinomial.size	0.000469478	0.000644269	OK	650	TRUE
RASGRP3	negbinomial.size	2.74499e-53	7.24298e-53	OK	569	TRUE
TPT1-AS1	negbinomial.size	9.86924e-124	3.83737e-123	OK	2866	TRUE
HSPA1A	negbinomial.size	4.44559e-28	9.27418e-28	OK	7370	TRUE
UCHL1	negbinomial.size	1.08216e-165	4.89403e-165	OK	2537	TRUE
LINC00598	negbinomial.size	7.05467e-49	1.76183e-48	OK	4781	TRUE
SYNPO	negbinomial.size	5.50239e-85	1.77207e-84	OK	1238	TRUE
ARMCX5-GPRASP2	negbinomial.size	7.50256e-29	1.58941e-28	OK	1128	TRUE
AL109809.4	negbinomial.size	2.0962e-28	4.39216e-28	OK	1301	TRUE
KCNH1	negbinomial.size	4.83148e-193	2.44514e-192	OK	1022	TRUE
MIR3936HG	negbinomial.size	2.17068e-115	8.11037e-115	OK	2629	TRUE
GAD1	negbinomial.size	2.56187e-37	5.87632e-37	OK	687	TRUE
LINC00632	negbinomial.size	9.10869e-235	5.49682e-234	OK	2287	TRUE
LGR5	negbinomial.size	2.37375e-61	6.60987e-61	OK	370	TRUE
PRRX1	negbinomial.size	4.23432e-53	1.11267e-52	OK	6981	TRUE
AC124854.1	negbinomial.size	9.97389e-22	1.95093e-21	OK	921	TRUE
GABRA1	negbinomial.size	2.62364e-131	1.04781e-130	OK	1402	TRUE
ITPRID1	negbinomial.size	0.00105799	0.00142732	OK	42	TRUE
ATP10B	negbinomial.size	5.67341e-07	8.71746e-07	OK	4064	TRUE
CDH23	negbinomial.size	1.14203e-37	2.63534e-37	OK	3525	TRUE
AL512598.2	negbinomial.size	8.50912e-13	1.48251e-12	OK	572	TRUE
AGMO	negbinomial.size	6.95073e-10	1.1394e-09	OK	751	TRUE
AMPH	negbinomial.size	3.34413e-241	2.05042e-240	OK	2398	TRUE
CXXC4-AS1	negbinomial.size	2.8274e-32	6.19567e-32	OK	902	TRUE
SNRPN	negbinomial.size	1.61131e-134	6.54444e-134	OK	1618	TRUE
C8orf87	negbinomial.size	0.000134153	0.000189119	OK	26	TRUE
SVEP1	negbinomial.size	3.0837e-83	9.83188e-83	OK	636	TRUE
ADAMTSL4-AS1	negbinomial.size	8.73353e-28	1.81403e-27	OK	984	TRUE
ADM	negbinomial.size	1.28918e-05	1.90147e-05	OK	684	TRUE
AC107398.3	negbinomial.size	1.22841e-45	3.00504e-45	OK	1798	TRUE
LINC02277	negbinomial.size	0.0103703	0.0130773	OK	92	TRUE
PLCE1	negbinomial.size	1.80603e-22	3.56179e-22	OK	5855	TRUE
HGF	negbinomial.size	5.71944e-110	2.08405e-109	OK	5564	TRUE
LINC01010	negbinomial.size	2.05444e-15	3.73233e-15	OK	96	TRUE
NFIL3	negbinomial.size	0.00572962	0.00739095	OK	550	TRUE
HIP1	negbinomial.size	3.06069e-16	5.6245e-16	OK	4646	TRUE
AL133353.2	negbinomial.size	1.85427e-28	3.89377e-28	OK	1074	TRUE
AC104151.1	negbinomial.size	4.27762e-79	1.32412e-78	OK	405	TRUE
SEMA6A	negbinomial.size	1.35645e-57	3.69643e-57	OK	3892	TRUE
NR2F2-AS1	negbinomial.size	1.55871e-43	3.75072e-43	OK	165	TRUE
COL24A1	negbinomial.size	8.55187e-12	1.46199e-11	OK	648	TRUE
FLJ46284	negbinomial.size	2.13314e-05	3.11503e-05	OK	189	TRUE
SNCA	negbinomial.size	1.11959e-210	6.10193e-210	OK	2218	TRUE
ADGRL4	negbinomial.size	6.77014e-05	9.67235e-05	OK	33	TRUE
LGALSL-DT	negbinomial.size	0.00120212	0.00161565	OK	187	TRUE
AL160314.2	negbinomial.size	1.59551e-51	4.15268e-51	OK	1365	TRUE
PDE3A	negbinomial.size	8.0174e-29	1.6966e-28	OK	4927	TRUE
ZNF767P	negbinomial.size	3.12874e-64	8.86709e-64	OK	2150	TRUE
KCNJ6	negbinomial.size	2.46361e-259	1.57096e-258	OK	1241	TRUE
CDH6	negbinomial.size	1.07164e-44	2.59501e-44	OK	347	TRUE
ICAM1	negbinomial.size	9.69945e-08	1.51966e-07	OK	1001	TRUE
AC092546.1	negbinomial.size	0.000283319	0.000393602	OK	479	TRUE
AC100818.1	negbinomial.size	3.68427e-16	6.7445e-16	OK	86	TRUE
SPOCK1	negbinomial.size	1.74537e-252	1.09114e-251	OK	9958	TRUE
ELMOD1	negbinomial.size	1.17769e-28	2.48666e-28	OK	2030	TRUE
STAG3L4	negbinomial.size	2.09432e-79	6.51452e-79	OK	2300	TRUE
CNR1	negbinomial.size	2.81843e-54	7.49883e-54	OK	425	TRUE
APLP1	negbinomial.size	7.56128e-299	5.60648e-298	OK	2644	TRUE
HELB	negbinomial.size	0.00303483	0.0039656	OK	986	TRUE
TPRG1	negbinomial.size	0.00662994	0.0085293	OK	1280	TRUE
APOD	negbinomial.size	1.42197e-120	5.44045e-120	OK	1153	TRUE
AC022182.1	negbinomial.size	7.50898e-10	1.22985e-09	OK	133	TRUE
HMGA2	negbinomial.size	0.00203196	0.0026994	OK	427	TRUE
TACR1	negbinomial.size	9.51524e-13	1.65629e-12	OK	189	TRUE
CACNB4	negbinomial.size	4.85648e-129	1.92748e-128	OK	1510	TRUE
MT-ND5	negbinomial.size	5.81256e-73	1.76219e-72	OK	6206	TRUE
AC007923.4	negbinomial.size	0.000230315	0.000322307	OK	872	TRUE
CELF4	negbinomial.size	3.81185e-261	2.45524e-260	OK	2299	TRUE
NOX4	negbinomial.size	7.36794e-26	1.50105e-25	OK	177	TRUE
BMPER	negbinomial.size	4.42481e-58	1.21097e-57	OK	3183	TRUE
MOB3B	negbinomial.size	3.93454e-100	1.3735e-99	OK	3554	TRUE
CENPP	negbinomial.size	7.54069e-20	1.44542e-19	OK	2497	TRUE
ITPRID2	negbinomial.size	3.16247e-43	7.59071e-43	OK	1731	TRUE
DNAJC6	negbinomial.size	0	0	OK	5992	TRUE
HDAC2-AS2	negbinomial.size	2.173e-118	8.26432e-118	OK	4299	TRUE
PRKCA	negbinomial.size	0	0	OK	19557	TRUE
DOP1A	negbinomial.size	2.81446e-59	7.75801e-59	OK	2137	TRUE
AL591686.2	negbinomial.size	5.12404e-48	1.26808e-47	OK	3857	TRUE
ASXL3	negbinomial.size	2.95313e-185	1.43384e-184	OK	1294	TRUE
PROX1	negbinomial.size	5.2445e-111	1.9183e-110	OK	504	TRUE
GNG12-AS1	negbinomial.size	3.95486e-22	7.77559e-22	OK	3249	TRUE
SMOC1	negbinomial.size	2.12135e-06	3.21056e-06	OK	1123	TRUE
NAV2	negbinomial.size	6.02207e-198	3.10518e-197	OK	17380	TRUE
LINC02355	negbinomial.size	0.000113299	0.000160193	OK	1031	TRUE
CACNG3	negbinomial.size	1.0283e-232	6.16655e-232	OK	1055	TRUE
GUSBP9.1	negbinomial.size	5.18015e-17	9.63034e-17	OK	602	TRUE
MFHAS1	negbinomial.size	1.23542e-100	4.3444e-100	OK	10051	TRUE
AC073569.2	negbinomial.size	0.00718005	0.00920605	OK	400	TRUE
SELENOP	negbinomial.size	7.81933e-82	2.46431e-81	OK	2343	TRUE
VWCE	negbinomial.size	0.00285503	0.00373831	OK	1313	TRUE
MT1G	negbinomial.size	5.71448e-80	1.78042e-79	OK	5616	TRUE
CACNA1D	negbinomial.size	1.72346e-137	7.04483e-137	OK	2208	TRUE
AC104109.4	negbinomial.size	2.76607e-20	5.34494e-20	OK	554	TRUE
PQLC2L	negbinomial.size	5.59002e-05	8.02832e-05	OK	19	TRUE
TTC28-AS1	negbinomial.size	5.35732e-38	1.24527e-37	OK	1493	TRUE
LINC00599	negbinomial.size	2.32378e-156	1.01262e-155	OK	1355	TRUE
KCNMB2-AS1	negbinomial.size	1.08064e-112	3.98315e-112	OK	7862	TRUE
ZFP36	negbinomial.size	2.6239e-22	5.16411e-22	OK	2224	TRUE
AC007221.2	negbinomial.size	1.53818e-08	2.45007e-08	OK	352	TRUE
ZNF365	negbinomial.size	1.19483e-215	6.70297e-215	OK	2156	TRUE
SERPINI2	negbinomial.size	0.0402864	0.0487155	OK	2489	TRUE
AC103874.1	negbinomial.size	3.90844e-11	6.60499e-11	OK	499	TRUE
PRB2	negbinomial.size	8.27701e-84	2.64781e-83	OK	521	TRUE
LINC00393	negbinomial.size	0.00478135	0.00619278	OK	218	TRUE
SHISA8	negbinomial.size	3.50391e-13	6.13826e-13	OK	98	TRUE
AL022068.1	negbinomial.size	1.34406e-56	3.62651e-56	OK	5754	TRUE
PTPRK	negbinomial.size	0	0	OK	11187	TRUE
COL23A1	negbinomial.size	9.28786e-37	2.12278e-36	OK	3734	TRUE
FLJ34503	negbinomial.size	0.0359389	0.0436515	OK	13	TRUE
RPRM	negbinomial.size	1.07095e-10	1.78617e-10	OK	101	TRUE
WDFY3-AS2	negbinomial.size	1.25909e-28	2.65561e-28	OK	973	TRUE
DIP2C	negbinomial.size	3.16985e-07	4.90609e-07	OK	12573	TRUE
CHRNA2	negbinomial.size	7.55812e-06	1.12607e-05	OK	46	TRUE
PLOD2	negbinomial.size	1.24888e-53	3.30443e-53	OK	8936	TRUE
SH3D19	negbinomial.size	1.09302e-176	5.13746e-176	OK	3389	TRUE
OR7E14P	negbinomial.size	5.20704e-13	9.09686e-13	OK	437	TRUE
TP53TG5	negbinomial.size	1.41444e-60	3.92148e-60	OK	670	TRUE
ZBTB7C	negbinomial.size	3.61618e-33	8.03456e-33	OK	5358	TRUE
AC138409.2	negbinomial.size	1.17605e-31	2.56532e-31	OK	1566	TRUE
MAP3K14	negbinomial.size	7.23074e-17	1.34035e-16	OK	3232	TRUE
CPED1	negbinomial.size	3.73785e-11	6.32229e-11	OK	1522	TRUE
AC100801.1	negbinomial.size	2.70369e-14	4.82928e-14	OK	96	TRUE
AC006148.1	negbinomial.size	2.82915e-65	8.12637e-65	OK	5664	TRUE
RXFP1	negbinomial.size	2.49096e-45	6.08583e-45	OK	508	TRUE
NTN1	negbinomial.size	6.56522e-05	9.39362e-05	OK	1026	TRUE
SLC16A12	negbinomial.size	0.000957901	0.0012932	OK	75	TRUE
RELCH	negbinomial.size	4.70744e-45	1.14426e-44	OK	1925	TRUE
COL1A2	negbinomial.size	7.90874e-05	0.00011263	OK	21	TRUE
CPLX2	negbinomial.size	9.38159e-121	3.61106e-120	OK	1615	TRUE
RBFOX3	negbinomial.size	1.87978e-216	1.05765e-215	OK	1467	TRUE
ITIH5	negbinomial.size	0.00936308	0.0118541	OK	206	TRUE
COL5A2	negbinomial.size	4.37469e-18	8.19665e-18	OK	1643	TRUE
AC093535.2	negbinomial.size	1.9165e-64	5.44764e-64	OK	2069	TRUE
HPSE2	negbinomial.size	0	0	OK	14938	TRUE
AC018618.1	negbinomial.size	0.000502939	0.000689693	OK	798	TRUE
AL162725.2	negbinomial.size	0.000150431	0.000211911	OK	668	TRUE
AF064860.1	negbinomial.size	7.35551e-34	1.64382e-33	OK	739	TRUE
CTXND1	negbinomial.size	4.80016e-26	9.78966e-26	OK	2963	TRUE
MAN1A1	negbinomial.size	2.0801e-40	4.90053e-40	OK	2364	TRUE
AC009271.1	negbinomial.size	0.00747414	0.00955751	OK	79	TRUE
MET	negbinomial.size	2.06777e-29	4.41478e-29	OK	235	TRUE
AC098679.2	negbinomial.size	0.000587768	0.000804292	OK	325	TRUE
RPL23AP49	negbinomial.size	6.5323e-16	1.19353e-15	OK	364	TRUE
GALNT18	negbinomial.size	4.78833e-32	1.04687e-31	OK	9486	TRUE
AC073107.1	negbinomial.size	2.78519e-58	7.64429e-58	OK	2129	TRUE
HIF1A-AS2	negbinomial.size	3.89757e-06	5.86167e-06	OK	1076	TRUE
AC087564.1	negbinomial.size	5.56187e-92	1.86012e-91	OK	9026	TRUE
APCDD1L-DT	negbinomial.size	0.000724171	0.000983905	OK	188	TRUE
MIR2052HG	negbinomial.size	1.41811e-05	2.08841e-05	OK	3157	TRUE
KIF6	negbinomial.size	1.92479e-71	5.76232e-71	OK	2745	TRUE
LINC02552	negbinomial.size	6.44744e-14	1.14628e-13	OK	171	TRUE
LINC01239	negbinomial.size	1.04843e-10	1.75013e-10	OK	946	TRUE
AC139795.1	negbinomial.size	2.05908e-34	4.62869e-34	OK	1454	TRUE
PPP1R16B	negbinomial.size	1.62975e-270	1.09779e-269	OK	1486	TRUE
SCD	negbinomial.size	2.95202e-55	7.90927e-55	OK	3735	TRUE
AL591684.2	negbinomial.size	4.12406e-52	1.07778e-51	OK	1668	TRUE
ATE1-AS1	negbinomial.size	4.56503e-27	9.40032e-27	OK	961	TRUE
ADAMTS6	negbinomial.size	4.06123e-11	6.85713e-11	OK	505	TRUE
AC109779.1	negbinomial.size	1.51522e-11	2.58114e-11	OK	123	TRUE
GAB2	negbinomial.size	6.03752e-13	1.05285e-12	OK	6076	TRUE
AC097460.1	negbinomial.size	0.00138828	0.00185719	OK	1062	TRUE
AC022387.1	negbinomial.size	0.0238569	0.0293494	OK	252	TRUE
PPM1E	negbinomial.size	6.94704e-50	1.7579e-49	OK	3328	TRUE
ST6GALNAC3	negbinomial.size	3.36656e-45	8.20411e-45	OK	6974	TRUE
AC110023.1	negbinomial.size	2.51392e-20	4.86755e-20	OK	4864	TRUE
BCL11B	negbinomial.size	1.54884e-65	4.46899e-65	OK	455	TRUE
AC025171.1	negbinomial.size	3.71984e-20	7.17345e-20	OK	832	TRUE
AC012291.2	negbinomial.size	4.83705e-43	1.15811e-42	OK	1494	TRUE
KCNT1	negbinomial.size	1.00969e-149	4.28278e-149	OK	1199	TRUE
AL137025.1	negbinomial.size	1.31862e-07	2.05752e-07	OK	1156	TRUE
AC097634.4	negbinomial.size	3.35465e-08	5.30805e-08	OK	253	TRUE
BACE2	negbinomial.size	0.0107029	0.0134702	OK	1510	TRUE
NRCAM	negbinomial.size	6.85975e-108	2.48536e-107	OK	18227	TRUE
ABCA6	negbinomial.size	8.55296e-66	2.47157e-65	OK	442	TRUE
CD38	negbinomial.size	8.26897e-42	1.97485e-41	OK	2915	TRUE
GSE1	negbinomial.size	4.23734e-11	7.14818e-11	OK	4762	TRUE
KLHL1	negbinomial.size	1.8106e-12	3.13739e-12	OK	209	TRUE
HSPA1B	negbinomial.size	0.000712323	0.000969184	OK	3859	TRUE
ANK1	negbinomial.size	2.70216e-46	6.63574e-46	OK	415	TRUE
PDK4	negbinomial.size	0.00177945	0.0023656	OK	4850	TRUE
TEX21P	negbinomial.size	9.83146e-31	2.12515e-30	OK	887	TRUE
TMEM196	negbinomial.size	4.59824e-43	1.10231e-42	OK	258	TRUE
THEM7P	negbinomial.size	0.000758403	0.00102895	OK	152	TRUE
NOS1AP	negbinomial.size	8.1158e-134	3.27543e-133	OK	1298	TRUE
AC009120.2	negbinomial.size	1.55753e-91	5.19992e-91	OK	2546	TRUE
AC004784.1	negbinomial.size	1.79262e-06	2.71734e-06	OK	671	TRUE
AL137009.1	negbinomial.size	5.32632e-11	8.9694e-11	OK	573	TRUE
GAP43	negbinomial.size	1.09855e-54	2.93099e-54	OK	1355	TRUE
PTPRE	negbinomial.size	0.000359218	0.00049652	OK	3063	TRUE
CXorf36	negbinomial.size	6.12131e-29	1.29967e-28	OK	273	TRUE
AC132153.1	negbinomial.size	0.0224828	0.0276946	OK	97	TRUE
COL12A1	negbinomial.size	1.17512e-32	2.58987e-32	OK	414	TRUE
VEGFC	negbinomial.size	5.95678e-13	1.03972e-12	OK	960	TRUE
AC069287.3	negbinomial.size	0.0245314	0.0301597	OK	403	TRUE
KALRN	negbinomial.size	1.92044e-204	1.0205e-203	OK	11682	TRUE
AL158071.3	negbinomial.size	6.71749e-05	9.6043e-05	OK	392	TRUE
CABCOCO1	negbinomial.size	0.00207507	0.00275094	OK	422	TRUE
CHRNA7	negbinomial.size	0.0183772	0.0227839	OK	647	TRUE
LINC00174	negbinomial.size	2.34706e-60	6.49773e-60	OK	1769	TRUE
BRINP2	negbinomial.size	2.34872e-05	3.42723e-05	OK	6792	TRUE
RPH3A	negbinomial.size	2.32132e-88	7.66957e-88	OK	1268	TRUE
APC	negbinomial.size	1.26131e-176	5.91394e-176	OK	14553	TRUE
SEMA3D	negbinomial.size	1.90328e-21	3.70394e-21	OK	2408	TRUE
NMNAT2	negbinomial.size	5.41229e-207	2.91654e-206	OK	1313	TRUE
NWD2	negbinomial.size	2.44563e-93	8.22229e-93	OK	650	TRUE
LYPD3	negbinomial.size	0.00230263	0.00304418	OK	12	TRUE
TOX3	negbinomial.size	1.06025e-56	2.86477e-56	OK	273	TRUE
RUNDC3B	negbinomial.size	3.91627e-134	1.58725e-133	OK	995	TRUE
MAP2	negbinomial.size	0	0	OK	7680	TRUE
FRY	negbinomial.size	2.84345e-196	1.45831e-195	OK	3498	TRUE
ANO6	negbinomial.size	4.17366e-31	9.04214e-31	OK	5980	TRUE
SGMS2	negbinomial.size	0.0264155	0.0323929	OK	794	TRUE
LUCAT1	negbinomial.size	0.0295683	0.0360971	OK	639	TRUE
AL731577.2	negbinomial.size	2.89766e-59	7.97587e-59	OK	1933	TRUE
GRIK3	negbinomial.size	2.88625e-43	6.93643e-43	OK	381	TRUE
AC096558.2	negbinomial.size	8.842e-07	1.35426e-06	OK	32	TRUE
PDZRN3	negbinomial.size	5.87668e-95	1.99328e-94	OK	13931	TRUE
AL592429.2	negbinomial.size	9.049e-11	1.5145e-10	OK	230	TRUE
JUN	negbinomial.size	1.52397e-07	2.37213e-07	OK	3556	TRUE
PPM1H	negbinomial.size	3.4006e-183	1.64276e-182	OK	2857	TRUE
AP000282.1	negbinomial.size	0.00072031	0.000979356	OK	1444	TRUE
AL109840.2	negbinomial.size	0.0034858	0.0045332	OK	63	TRUE
AC074327.1	negbinomial.size	0.0280072	0.0342568	OK	143	TRUE
APBA2	negbinomial.size	0.00557351	0.00719927	OK	6280	TRUE
AMOTL1	negbinomial.size	0.00143107	0.0019131	OK	2110	TRUE
SNTB1	negbinomial.size	2.93272e-25	5.94311e-25	OK	3986	TRUE
GAS7	negbinomial.size	3.21675e-211	1.76829e-210	OK	2570	TRUE
UBE2Q2P2	negbinomial.size	7.82038e-36	1.781e-35	OK	1721	TRUE
AC095032.1	negbinomial.size	2.35158e-05	3.42879e-05	OK	227	TRUE
ABCA17P	negbinomial.size	1.02673e-17	1.91436e-17	OK	609	TRUE
EXPH5	negbinomial.size	5.55422e-07	8.54118e-07	OK	1470	TRUE
CFAP299	negbinomial.size	6.18071e-27	1.27e-26	OK	503	TRUE
CDK6	negbinomial.size	2.45733e-202	1.29858e-201	OK	1254	TRUE
ADAMTS17	negbinomial.size	4.12152e-104	1.47649e-103	OK	7816	TRUE
AGPAT4	negbinomial.size	1.33415e-191	6.66379e-191	OK	1569	TRUE
C4orf19	negbinomial.size	3.82051e-50	9.74485e-50	OK	5516	TRUE
DOK5	negbinomial.size	3.46163e-63	9.70982e-63	OK	7460	TRUE
AC006460.2	negbinomial.size	1.18755e-09	1.93509e-09	OK	523	TRUE
TIPARP	negbinomial.size	2.35403e-11	3.9958e-11	OK	3294	TRUE
SNHG5	negbinomial.size	5.63267e-46	1.37968e-45	OK	1587	TRUE
YBX3	negbinomial.size	1.76699e-14	3.17097e-14	OK	2661	TRUE
AC111188.1	negbinomial.size	0.0168071	0.020905	OK	81	TRUE
LINC01435	negbinomial.size	2.70986e-09	4.39318e-09	OK	269	TRUE
RFC3	negbinomial.size	4.0639e-07	6.25946e-07	OK	755	TRUE
AL445472.1	negbinomial.size	3.64128e-09	5.88326e-09	OK	2270	TRUE
ALDH1A2	negbinomial.size	1.26086e-12	2.18877e-12	OK	408	TRUE
CFAP47	negbinomial.size	1.99195e-10	3.28964e-10	OK	3842	TRUE
RAP2C-AS1	negbinomial.size	1.72434e-10	2.85352e-10	OK	2274	TRUE
AC092650.1	negbinomial.size	8.27357e-06	1.2317e-05	OK	243	TRUE
SPTLC3	negbinomial.size	8.30411e-06	1.23528e-05	OK	634	TRUE
SEMA3C	negbinomial.size	7.70897e-69	2.25149e-68	OK	631	TRUE
SYT2	negbinomial.size	1.42388e-07	2.21814e-07	OK	343	TRUE
LINC01470	negbinomial.size	2.96069e-23	5.88753e-23	OK	623	TRUE
ARHGAP22	negbinomial.size	4.59924e-38	1.07036e-37	OK	744	TRUE
DKK2	negbinomial.size	2.99721e-06	4.51826e-06	OK	281	TRUE
PTCSC2	negbinomial.size	0.000190668	0.000267215	OK	157	TRUE
RGS4	negbinomial.size	1.47161e-52	3.8617e-52	OK	919	TRUE
MKX	negbinomial.size	5.55467e-09	8.9145e-09	OK	356	TRUE
AJ006995.1	negbinomial.size	2.49725e-05	3.63841e-05	OK	28	TRUE
AC009542.2	negbinomial.size	0.0002326	0.000325265	OK	31	TRUE
CPLX1	negbinomial.size	2.47213e-56	6.66081e-56	OK	1141	TRUE
SHC4	negbinomial.size	1.04212e-05	1.5466e-05	OK	1520	TRUE
RGS7BP	negbinomial.size	1.02987e-100	3.62825e-100	OK	759	TRUE
KCNN3	negbinomial.size	9.97213e-208	5.38889e-207	OK	11022	TRUE
SYN1	negbinomial.size	1.78473e-149	7.55351e-149	OK	2628	TRUE
AC104041.1	negbinomial.size	0.0323006	0.0393825	OK	214	TRUE
PLXDC2	negbinomial.size	2.09654e-237	1.27729e-236	OK	8055	TRUE
RERG	negbinomial.size	1.18935e-70	3.5275e-70	OK	7201	TRUE
PRKD1	negbinomial.size	9.92825e-102	3.51067e-101	OK	13742	TRUE
CTTNBP2	negbinomial.size	1.80707e-218	1.02885e-217	OK	2149	TRUE
APBB2	negbinomial.size	3.08991e-273	2.10355e-272	OK	4823	TRUE
SULF2	negbinomial.size	9.98571e-14	1.76713e-13	OK	368	TRUE
LINC00507	negbinomial.size	1.38263e-39	3.24138e-39	OK	252	TRUE
NALCN-AS1	negbinomial.size	3.37404e-05	4.8861e-05	OK	113	TRUE
ZNF433-AS1	negbinomial.size	4.11542e-10	6.75777e-10	OK	491	TRUE
AC091078.1	negbinomial.size	1.69342e-37	3.89833e-37	OK	4853	TRUE
AL137145.2	negbinomial.size	3.7919e-57	1.02892e-56	OK	4277	TRUE
CACNA1C	negbinomial.size	2.43309e-136	9.90319e-136	OK	8867	TRUE
SORBS1	negbinomial.size	0	0	OK	20777	TRUE
LINC02058	negbinomial.size	0.032474	0.0395686	OK	21	TRUE
MYO1B	negbinomial.size	1.05312e-37	2.43313e-37	OK	293	TRUE
AC092745.2	negbinomial.size	1.42688e-27	2.95094e-27	OK	1058	TRUE
NEFM	negbinomial.size	1.82394e-05	2.66963e-05	OK	634	TRUE
AC009899.1	negbinomial.size	0.0027191	0.00357011	OK	235	TRUE
RP9P	negbinomial.size	2.50775e-24	5.06047e-24	OK	1320	TRUE
AC007318.2	negbinomial.size	2.0394e-21	3.9648e-21	OK	1232	TRUE
LINC01792	negbinomial.size	1.06338e-66	3.09156e-66	OK	282	TRUE
DPYSL5	negbinomial.size	8.14675e-10	1.33212e-09	OK	1972	TRUE
CADPS2	negbinomial.size	1.40895e-100	4.94553e-100	OK	7583	TRUE
EYS	negbinomial.size	2.08586e-12	3.60782e-12	OK	1021	TRUE
FRMD3	negbinomial.size	9.88452e-11	1.65145e-10	OK	1155	TRUE
AC079298.3	negbinomial.size	0.00206274	0.00273839	OK	364	TRUE
ST8SIA4	negbinomial.size	1.83199e-24	3.70464e-24	OK	233	TRUE
SLC14A1	negbinomial.size	1.58705e-150	6.79199e-150	OK	11560	TRUE
AC138207.8	negbinomial.size	3.26625e-26	6.68272e-26	OK	1141	TRUE
PARP8	negbinomial.size	2.98688e-90	9.90276e-90	OK	2592	TRUE
AC104389.4	negbinomial.size	4.89547e-09	7.86316e-09	OK	1842	TRUE
PAX3	negbinomial.size	0.00771187	0.0098352	OK	16	TRUE
PRXL2A	negbinomial.size	1.1225e-36	2.56245e-36	OK	1920	TRUE
IL7	negbinomial.size	3.27989e-07	5.0682e-07	OK	921	TRUE
RHOBTB1	negbinomial.size	9.34487e-98	3.22103e-97	OK	995	TRUE
PHLDB2	negbinomial.size	7.59143e-17	1.40585e-16	OK	126	TRUE
PTH2R	negbinomial.size	3.79804e-48	9.41147e-48	OK	579	TRUE
BCYRN1	negbinomial.size	8.39485e-14	1.48974e-13	OK	612	TRUE
LINC01237	negbinomial.size	2.14209e-19	4.08556e-19	OK	907	TRUE
AC079917.1	negbinomial.size	0.00892172	0.0113031	OK	536	TRUE
LY96	negbinomial.size	0.00322878	0.0042104	OK	75	TRUE
FER1L6-AS2	negbinomial.size	6.21265e-09	9.96212e-09	OK	68	TRUE
PEBP4	negbinomial.size	7.49582e-06	1.11765e-05	OK	1442	TRUE
AL110292.1	negbinomial.size	0.0221873	0.0273481	OK	141	TRUE
LINC01830	negbinomial.size	1.60482e-13	2.8269e-13	OK	158	TRUE
LINC01833	negbinomial.size	9.37099e-09	1.49764e-08	OK	693	TRUE
RASAL2	negbinomial.size	3.00993e-217	1.70355e-216	OK	5758	TRUE
GLRA2	negbinomial.size	6.97598e-50	1.76289e-49	OK	258	TRUE
CREG2	negbinomial.size	1.60158e-65	4.61419e-65	OK	1025	TRUE
TENM2	negbinomial.size	4.81804e-86	1.56219e-85	OK	14697	TRUE
LINC01220	negbinomial.size	0.00508928	0.00658714	OK	37	TRUE
CALB2	negbinomial.size	2.26602e-11	3.85325e-11	OK	159	TRUE
OSMR	negbinomial.size	3.44339e-30	7.40967e-30	OK	4065	TRUE
AC087280.2	negbinomial.size	1.82056e-09	2.96403e-09	OK	515	TRUE
DNM1	negbinomial.size	1.87623e-283	1.31957e-282	OK	5301	TRUE
AL078590.2	negbinomial.size	4.84818e-12	8.32547e-12	OK	134	TRUE
HUNK	negbinomial.size	0.000288768	0.000400595	OK	1364	TRUE
LNX1	negbinomial.size	1.6459e-150	7.02814e-150	OK	916	TRUE
OXR1	negbinomial.size	7.83839e-295	5.72322e-294	OK	9256	TRUE
ZNRF2P1	negbinomial.size	1.63562e-18	3.07966e-18	OK	904	TRUE
PGM5P2	negbinomial.size	0.0251067	0.0308274	OK	148	TRUE
MT1JP	negbinomial.size	0.00147199	0.00196367	OK	91	TRUE
AC068305.2	negbinomial.size	0.0298639	0.0364348	OK	540	TRUE
GREM1	negbinomial.size	3.43581e-45	8.36221e-45	OK	295	TRUE
GPR39	negbinomial.size	1.17666e-10	1.96077e-10	OK	1172	TRUE
ST3GAL6	negbinomial.size	2.12783e-159	9.35758e-159	OK	1000	TRUE
DOCK5	negbinomial.size	1.37675e-71	4.14107e-71	OK	7870	TRUE
ICA1	negbinomial.size	1.34233e-124	5.24057e-124	OK	825	TRUE
AC006001.3	negbinomial.size	1.10778e-55	2.97639e-55	OK	2014	TRUE
AC138627.1	negbinomial.size	7.56376e-27	1.55252e-26	OK	5633	TRUE
MT1X	negbinomial.size	9.98598e-49	2.49064e-48	OK	5983	TRUE
FAR2	negbinomial.size	2.61548e-112	9.62195e-112	OK	947	TRUE
TPRXL	negbinomial.size	0.000299256	0.000414537	OK	124	TRUE
SAMD12	negbinomial.size	0	0	OK	5868	TRUE
FAM19A4	negbinomial.size	4.74895e-49	1.18755e-48	OK	284	TRUE
SRRM3	negbinomial.size	4.09162e-262	2.67142e-261	OK	1879	TRUE
PATL2	negbinomial.size	0.00870423	0.0110492	OK	434	TRUE
LINC00506	negbinomial.size	1.31171e-08	2.09283e-08	OK	348	TRUE
AC025159.1	negbinomial.size	2.62352e-84	8.40668e-84	OK	3603	TRUE
PPARG	negbinomial.size	2.02093e-37	4.6411e-37	OK	438	TRUE
SPRY4-AS1	negbinomial.size	3.81075e-41	9.06711e-41	OK	4683	TRUE
LGR4	negbinomial.size	5.36464e-133	2.156e-132	OK	10904	TRUE
AC012618.3	negbinomial.size	3.57505e-07	5.51701e-07	OK	439	TRUE
CFH	negbinomial.size	0.00879286	0.0111543	OK	38	TRUE
AL445426.1	negbinomial.size	7.57269e-45	1.8384e-44	OK	4797	TRUE
IPCEF1	negbinomial.size	1.60394e-90	5.32696e-90	OK	1139	TRUE
UNQ6494	negbinomial.size	0.0123038	0.0154342	OK	207	TRUE
MYLK	negbinomial.size	3.20128e-35	7.25598e-35	OK	3928	TRUE
AL589669.1	negbinomial.size	5.87096e-08	9.22855e-08	OK	132	TRUE
PLD5	negbinomial.size	2.04534e-73	6.23047e-73	OK	3367	TRUE
SRD5A3-AS1	negbinomial.size	0.00764534	0.00976338	OK	81	TRUE
RPS10P7	negbinomial.size	2.89765e-14	5.1709e-14	OK	667	TRUE
CDH11	negbinomial.size	8.90649e-08	1.39657e-07	OK	7414	TRUE
PARGP1	negbinomial.size	4.58909e-29	9.75436e-29	OK	1417	TRUE
OPRM1	negbinomial.size	1.71961e-46	4.23375e-46	OK	459	TRUE
GALNT16	negbinomial.size	1.24619e-05	1.84232e-05	OK	2015	TRUE
CLVS1	negbinomial.size	6.01331e-134	2.43202e-133	OK	1164	TRUE
TBX3	negbinomial.size	0.0021713	0.00287453	OK	10	TRUE
AP002495.1	negbinomial.size	6.82846e-17	1.26701e-16	OK	901	TRUE
AC006994.2	negbinomial.size	3.57611e-07	5.51701e-07	OK	381	TRUE
MRVI1	negbinomial.size	7.59745e-161	3.34883e-160	OK	8924	TRUE
MGAM	negbinomial.size	1.21522e-14	2.18695e-14	OK	1840	TRUE
LINC01098	negbinomial.size	3.89818e-08	6.15282e-08	OK	193	TRUE
SAT1	negbinomial.size	1.11672e-15	2.03649e-15	OK	4976	TRUE
LINC01118	negbinomial.size	1.18258e-07	1.84978e-07	OK	315	TRUE
RPSAP52	negbinomial.size	0.00024601	0.000343265	OK	57	TRUE
ARLNC1	negbinomial.size	0.000573369	0.000785712	OK	131	TRUE
ABCB11	negbinomial.size	0.00247221	0.00325937	OK	93	TRUE
CLDN16	negbinomial.size	1.14241e-06	1.73999e-06	OK	93	TRUE
ARSJ	negbinomial.size	1.84195e-26	3.77264e-26	OK	2873	TRUE
FAS	negbinomial.size	1.3319e-21	2.59993e-21	OK	1896	TRUE
CALY	negbinomial.size	8.05526e-103	2.86426e-102	OK	1941	TRUE
SPRED2	negbinomial.size	4.62882e-68	1.34984e-67	OK	7775	TRUE
PAPSS2	negbinomial.size	1.47183e-08	2.34635e-08	OK	193	TRUE
AC017002.6	negbinomial.size	0.00059259	0.000809732	OK	153	TRUE
SLC6A17	negbinomial.size	3.47355e-72	1.04809e-71	OK	935	TRUE
VGF	negbinomial.size	9.93347e-22	1.94501e-21	OK	396	TRUE
AC016152.1	negbinomial.size	7.91295e-05	0.00011263	OK	154	TRUE
AC002070.1	negbinomial.size	2.30757e-23	4.59353e-23	OK	415	TRUE
STUM	negbinomial.size	9.47359e-07	1.44752e-06	OK	1314	TRUE
AC016597.1	negbinomial.size	5.43703e-66	1.57353e-65	OK	536	TRUE
BAALC-AS2	negbinomial.size	0.0284739	0.0348046	OK	325	TRUE
MAGEC3	negbinomial.size	3.09124e-16	5.67518e-16	OK	233	TRUE
SIDT1	negbinomial.size	1.14263e-49	2.87613e-49	OK	876	TRUE
WASF1	negbinomial.size	2.39183e-132	9.57232e-132	OK	1997	TRUE
REPS2	negbinomial.size	1.62501e-190	8.05346e-190	OK	1459	TRUE
AC010624.1	negbinomial.size	0.0132935	0.016643	OK	72	TRUE
ADCY1	negbinomial.size	1.24463e-98	4.30555e-98	OK	1844	TRUE
AL157712.1	negbinomial.size	1.18293e-05	1.75015e-05	OK	200	TRUE
UST	negbinomial.size	1.05478e-53	2.79474e-53	OK	5586	TRUE
AGBL4	negbinomial.size	2.67486e-292	1.93826e-291	OK	10250	TRUE
KIAA1324L	negbinomial.size	3.4713e-121	1.34153e-120	OK	2350	TRUE
STX1A	negbinomial.size	4.29397e-64	1.21156e-63	OK	1588	TRUE
AL356108.1	negbinomial.size	0.000848992	0.00114779	OK	245	TRUE
UBE2Q2P1	negbinomial.size	5.27006e-28	1.09822e-27	OK	1365	TRUE
RGS8	negbinomial.size	9.95112e-05	0.00014143	OK	41	TRUE
AL139383.1	negbinomial.size	2.61778e-18	4.91443e-18	OK	1019	TRUE
ZIC1	negbinomial.size	1.2524e-18	2.3651e-18	OK	5363	TRUE
LINC01197	negbinomial.size	2.84413e-63	8.0012e-63	OK	401	TRUE
MEOX2	negbinomial.size	0.00892194	0.0113031	OK	143	TRUE
AC110285.1	negbinomial.size	2.52933e-32	5.54885e-32	OK	508	TRUE
FBXO32	negbinomial.size	1.12714e-18	2.13064e-18	OK	2403	TRUE
PACRG	negbinomial.size	0.00225292	0.00298052	OK	5503	TRUE
PRKAR2B	negbinomial.size	5.33114e-87	1.73739e-86	OK	2171	TRUE
TNFSF9	negbinomial.size	0.00716492	0.00919282	OK	50	TRUE
ENOX2	negbinomial.size	1.42668e-32	3.14067e-32	OK	2501	TRUE
ADD2	negbinomial.size	6.86844e-137	2.80156e-136	OK	1183	TRUE
CALM3	negbinomial.size	5.84974e-100	2.03835e-99	OK	2992	TRUE
ADCY8	negbinomial.size	3.38714e-50	8.66256e-50	OK	8664	TRUE
LINC02218	negbinomial.size	0.0055804	0.00720331	OK	34	TRUE
BMP6	negbinomial.size	3.74049e-07	5.76596e-07	OK	58	TRUE
LRRIQ1	negbinomial.size	2.30728e-06	3.4892e-06	OK	2253	TRUE
CHSY1	negbinomial.size	1.87401e-06	2.83847e-06	OK	4070	TRUE
HSPB8	negbinomial.size	6.17113e-19	1.17001e-18	OK	4066	TRUE
NWD1	negbinomial.size	4.84063e-87	1.58023e-86	OK	5758	TRUE
GPRIN3	negbinomial.size	4.10922e-34	9.20485e-34	OK	401	TRUE
POU6F2	negbinomial.size	1.09286e-05	1.62065e-05	OK	6454	TRUE
AC092969.1	negbinomial.size	0.00207321	0.00275038	OK	185	TRUE
LEF1	negbinomial.size	0.00535616	0.00692321	OK	47	TRUE
SNTB2	negbinomial.size	0.00839299	0.0106683	OK	2561	TRUE
CACNB2	negbinomial.size	0	0	OK	18678	TRUE
HS6ST2	negbinomial.size	4.48451e-20	8.63934e-20	OK	301	TRUE
SLC24A3	negbinomial.size	1.25138e-49	3.14572e-49	OK	7316	TRUE
SLC7A2	negbinomial.size	4.25193e-56	1.14401e-55	OK	7968	TRUE
GALNT14	negbinomial.size	6.9469e-33	1.53813e-32	OK	335	TRUE
HDX	negbinomial.size	0.000256736	0.000357972	OK	1375	TRUE
SHANK2	negbinomial.size	1.09614e-94	3.71134e-94	OK	2412	TRUE
LPGAT1	negbinomial.size	5.12875e-148	2.15633e-147	OK	4142	TRUE
PLCL2	negbinomial.size	6.76747e-118	2.5636e-117	OK	1424	TRUE
LINC01572	negbinomial.size	0.0195721	0.0242196	OK	2427	TRUE
SNCB	negbinomial.size	1.24908e-145	5.21724e-145	OK	2395	TRUE
ABBA01000935.2	negbinomial.size	4.33048e-06	6.50763e-06	OK	118	TRUE
CRIM1	negbinomial.size	1.80628e-16	3.33212e-16	OK	8084	TRUE
LINC02328	negbinomial.size	0.000736724	0.00100025	OK	2757	TRUE
AC091074.1	negbinomial.size	0.00684955	0.00879408	OK	27	TRUE
SOCS2-AS1	negbinomial.size	6.0564e-05	8.67207e-05	OK	88	TRUE
ART3	negbinomial.size	3.1769e-40	7.46612e-40	OK	396	TRUE
TMOD3	negbinomial.size	1.6497e-10	2.73236e-10	OK	3132	TRUE
KBTBD12	negbinomial.size	1.12972e-29	2.4201e-29	OK	4303	TRUE
TTTY14	negbinomial.size	0.0179899	0.0223182	OK	6371	TRUE
PRR5L	negbinomial.size	3.81235e-23	7.57324e-23	OK	1808	TRUE
TBX18	negbinomial.size	4.01666e-05	5.79478e-05	OK	14	TRUE
ABCA10	negbinomial.size	8.09296e-96	2.75968e-95	OK	720	TRUE
UFL1-AS1	negbinomial.size	1.68468e-25	3.42123e-25	OK	3991	TRUE
MAGI2-AS3	negbinomial.size	1.76682e-52	4.63003e-52	OK	1888	TRUE
LIPE-AS1	negbinomial.size	3.98769e-05	5.75732e-05	OK	3584	TRUE
AC093523.1	negbinomial.size	1.26106e-07	1.97092e-07	OK	1507	TRUE
UGCG	negbinomial.size	0.00522943	0.00676397	OK	2617	TRUE
CAMK4	negbinomial.size	1.88434e-64	5.36421e-64	OK	3696	TRUE
KLHL29	negbinomial.size	7.74062e-129	3.0658e-128	OK	1083	TRUE
MB21D2	negbinomial.size	1.20675e-06	1.83653e-06	OK	1577	TRUE
AC244669.2	negbinomial.size	1.77943e-15	3.23579e-15	OK	1043	TRUE
GPR156	negbinomial.size	8.45291e-09	1.35204e-08	OK	971	TRUE
NAV1	negbinomial.size	0.00723649	0.00927221	OK	9264	TRUE
IL33	negbinomial.size	4.5018e-18	8.42656e-18	OK	2551	TRUE
RNASE1	negbinomial.size	2.77235e-93	9.3044e-93	OK	736	TRUE
AC113414.1	negbinomial.size	2.94451e-20	5.68401e-20	OK	4762	TRUE
SNX31	negbinomial.size	0.000389935	0.000537037	OK	789	TRUE
LINC01182	negbinomial.size	0.00323596	0.00421689	OK	2243	TRUE
CALB1	negbinomial.size	0.000365902	0.000505395	OK	91	TRUE
PPP1R14A	negbinomial.size	3.08509e-87	1.01058e-86	OK	1007	TRUE
FRMPD2	negbinomial.size	1.93067e-09	3.14062e-09	OK	2056	TRUE
LINC00877	negbinomial.size	1.21953e-23	2.43779e-23	OK	525	TRUE
AC068620.3	negbinomial.size	1.0517e-08	1.67939e-08	OK	548	TRUE
PDE8A	negbinomial.size	4.55322e-49	1.14009e-48	OK	7076	TRUE
LIN7A	negbinomial.size	1.39213e-22	2.75119e-22	OK	2754	TRUE
LINC02343	negbinomial.size	0.0386972	0.0469124	OK	135	TRUE
HOMER1	negbinomial.size	3.92307e-77	1.21241e-76	OK	1876	TRUE
GARS-DT	negbinomial.size	2.4588e-39	5.75024e-39	OK	1845	TRUE
AC097515.1	negbinomial.size	6.62448e-21	1.28526e-20	OK	3115	TRUE
PALMD	negbinomial.size	5.28428e-06	7.90369e-06	OK	73	TRUE
AC103770.1	negbinomial.size	5.65358e-05	8.10741e-05	OK	106	TRUE
KCNK1	negbinomial.size	1.60445e-114	5.94829e-114	OK	823	TRUE
KCNK13	negbinomial.size	0.00128795	0.00172418	OK	104	TRUE
AC021504.1	negbinomial.size	3.41982e-05	4.94865e-05	OK	30	TRUE
CASC17	negbinomial.size	6.49866e-39	1.51794e-38	OK	2482	TRUE
DMD	negbinomial.size	0	0	OK	10691	TRUE
QRFPR	negbinomial.size	0.00232275	0.00306867	OK	25	TRUE
TPTE2P1	negbinomial.size	0.000105254	0.00014926	OK	142	TRUE
AC079760.1	negbinomial.size	3.4312e-25	6.94591e-25	OK	3663	TRUE
ELN	negbinomial.size	5.5659e-06	8.31841e-06	OK	2185	TRUE
LINC00382	negbinomial.size	0.0341128	0.0415126	OK	22	TRUE
AC002127.2	negbinomial.size	1.19956e-11	2.04706e-11	OK	1005	TRUE
ST8SIA3	negbinomial.size	1.83846e-113	6.80268e-113	OK	1143	TRUE
MALRD1	negbinomial.size	3.3249e-13	5.83001e-13	OK	3245	TRUE
MEF2C	negbinomial.size	0	0	OK	9347	TRUE
SCN3B	negbinomial.size	1.42346e-66	4.13214e-66	OK	916	TRUE
AC074286.1	negbinomial.size	7.53403e-08	1.1833e-07	OK	1164	TRUE
PHACTR1	negbinomial.size	1.86477444955583e-314	1.49887122772977e-313	OK	11428	TRUE
WWC1	negbinomial.size	2.02665e-163	9.07957e-163	OK	10184	TRUE
ANKRD7	negbinomial.size	2.141e-13	3.761e-13	OK	866	TRUE
ZEB1-AS1	negbinomial.size	2.17338e-13	3.81437e-13	OK	2399	TRUE
PAMR1	negbinomial.size	2.30548e-171	1.06019e-170	OK	10557	TRUE
FIRRE	negbinomial.size	1.69565e-31	3.6903e-31	OK	2721	TRUE
SERPINB9	negbinomial.size	3.79845e-08	6.00532e-08	OK	2606	TRUE
PKD1L2	negbinomial.size	9.88188e-11	1.65145e-10	OK	447	TRUE
AC022294.1	negbinomial.size	4.14297e-15	7.50521e-15	OK	1708	TRUE
NRIP3	negbinomial.size	6.88804e-29	1.46085e-28	OK	411	TRUE
AC092691.1	negbinomial.size	0	0	OK	21295	TRUE
RPS6KA6	negbinomial.size	1.01937e-49	2.56924e-49	OK	686	TRUE
DAAM2	negbinomial.size	6.13616e-11	1.0315e-10	OK	7799	TRUE
RBMS1	negbinomial.size	2.54949e-88	8.40893e-88	OK	1004	TRUE
AC104162.1	negbinomial.size	1.62512e-07	2.52753e-07	OK	413	TRUE
IRAK2	negbinomial.size	0.0270839	0.0331488	OK	1116	TRUE
TEX15	negbinomial.size	2.35139e-11	3.99486e-11	OK	1706	TRUE
DNAH14	negbinomial.size	1.89566e-37	4.35864e-37	OK	862	TRUE
AC008591.1	negbinomial.size	3.33548e-29	7.10555e-29	OK	378	TRUE
SRCIN1	negbinomial.size	1.04377e-228	6.1438e-228	OK	2137	TRUE
LYPD6B	negbinomial.size	9.39708e-14	1.6645e-13	OK	332	TRUE
AC090114.3	negbinomial.size	6.65552e-17	1.23612e-16	OK	1218	TRUE
AC137770.1	negbinomial.size	4.41279e-05	6.36147e-05	OK	399	TRUE
RIMBP2	negbinomial.size	4.59816e-115	1.71134e-114	OK	1324	TRUE
RGS22	negbinomial.size	0.00166722	0.00222257	OK	1550	TRUE
PARM1	negbinomial.size	4.23721e-74	1.29485e-73	OK	577	TRUE
SEC14L5	negbinomial.size	4.60573e-64	1.29761e-63	OK	610	TRUE
PALM2-AKAP2	negbinomial.size	1.54099e-129	6.14148e-129	OK	819	TRUE
SPATA9	negbinomial.size	0.000608532	0.000830921	OK	476	TRUE
IRF1	negbinomial.size	0.0349689	0.0425273	OK	361	TRUE
GATAD2A	negbinomial.size	8.25358e-10	1.34719e-09	OK	3024	TRUE
C3orf67-AS1	negbinomial.size	5.41177e-27	1.1132e-26	OK	425	TRUE
AL137781.1	negbinomial.size	0.000704036	0.000958591	OK	182	TRUE
ARHGAP28	negbinomial.size	1.1467e-21	2.2407e-21	OK	392	TRUE
ARHGEF28	negbinomial.size	1.63604e-34	3.68206e-34	OK	628	TRUE
C8orf34-AS1	negbinomial.size	0.0196006	0.0242379	OK	56	TRUE
TTC6	negbinomial.size	1.58767e-20	3.07721e-20	OK	235	TRUE
AC063944.1	negbinomial.size	3.24481e-16	5.9514e-16	OK	796	TRUE
SLC8A1-AS1	negbinomial.size	1.08168e-13	1.91244e-13	OK	341	TRUE
CCDC26	negbinomial.size	0.0205636	0.0253958	OK	586	TRUE
AC007495.1	negbinomial.size	1.51581e-06	2.30139e-06	OK	2761	TRUE
PIP5K1B	negbinomial.size	0.00277185	0.00363188	OK	2971	TRUE
DPYSL3	negbinomial.size	3.83682e-12	6.60651e-12	OK	4487	TRUE
DEPTOR	negbinomial.size	2.30681e-49	5.78366e-49	OK	1271	TRUE
TCERG1L	negbinomial.size	1.50266e-47	3.71394e-47	OK	430	TRUE
AP000943.3	negbinomial.size	2.92741e-33	6.51937e-33	OK	445	TRUE
LRRC3B	negbinomial.size	2.85072e-152	1.22825e-151	OK	9429	TRUE
NR6A1	negbinomial.size	1.00206e-05	1.48831e-05	OK	5958	TRUE
SLITRK5	negbinomial.size	2.657e-163	1.18758e-162	OK	1243	TRUE
MBNL3	negbinomial.size	0.0138102	0.0172672	OK	1101	TRUE
GPR37	negbinomial.size	1.55415e-98	5.3666e-98	OK	1298	TRUE
NETO2	negbinomial.size	1.24348e-57	3.39341e-57	OK	608	TRUE
PTK2B	negbinomial.size	2.45204e-95	8.3317e-95	OK	3326	TRUE
CUTALP	negbinomial.size	5.95088e-21	1.15574e-20	OK	1068	TRUE
AC078881.1	negbinomial.size	0.00259394	0.00341515	OK	3186	TRUE
AC064875.1	negbinomial.size	0.0162002	0.0201895	OK	103	TRUE
AC072062.1	negbinomial.size	0.00252712	0.00332946	OK	281	TRUE
STMN2	negbinomial.size	3.36714e-64	9.5286e-64	OK	1403	TRUE
AP000317.2	negbinomial.size	1.69202e-16	3.12436e-16	OK	641	TRUE
FLJ21408	negbinomial.size	8.15188e-11	1.36674e-10	OK	442	TRUE
F11-AS1	negbinomial.size	3.52847e-115	1.31578e-114	OK	7174	TRUE
SLC27A6	negbinomial.size	1.67297e-08	2.66034e-08	OK	216	TRUE
NGEF	negbinomial.size	5.51585e-52	1.43954e-51	OK	961	TRUE
AL512422.1	negbinomial.size	3.25194e-05	4.71643e-05	OK	903	TRUE
HSD52	negbinomial.size	0.0327253	0.0398494	OK	80	TRUE
LINC01931	negbinomial.size	1.3687e-05	2.01719e-05	OK	260	TRUE
CCDC144B	negbinomial.size	1.19994e-19	2.2909e-19	OK	1287	TRUE
TFP1	negbinomial.size	8.42552e-24	1.68952e-23	OK	953	TRUE
ST3GAL1	negbinomial.size	2.1104e-13	3.71066e-13	OK	3617	TRUE
HPN-AS1	negbinomial.size	2.40504e-06	3.63129e-06	OK	756	TRUE
ENOX1	negbinomial.size	3.92678e-267	2.63577e-266	OK	9013	TRUE
TUG1	negbinomial.size	4.51217e-51	1.16646e-50	OK	1980	TRUE
CKMT1B	negbinomial.size	1.01756e-37	2.3538e-37	OK	541	TRUE
CD55	negbinomial.size	2.80333e-91	9.34282e-91	OK	626	TRUE
AL390783.1	negbinomial.size	0.00265595	0.00349198	OK	341	TRUE
AC008050.1	negbinomial.size	0.0126154	0.0158091	OK	1063	TRUE
AP002989.1	negbinomial.size	3.84784e-08	6.07837e-08	OK	104	TRUE
EEF1A2	negbinomial.size	7.56998e-105	2.72719e-104	OK	2923	TRUE
FHL5	negbinomial.size	0.0105697	0.0133113	OK	12	TRUE
TRPV6	negbinomial.size	0.0138688	0.0173292	OK	13	TRUE
UPP2	negbinomial.size	2.93109e-07	4.54022e-07	OK	4994	TRUE
LINC02028	negbinomial.size	0.0260385	0.031951	OK	198	TRUE
GPR149	negbinomial.size	2.09682e-14	3.75231e-14	OK	100	TRUE
LINC02235	negbinomial.size	0.000269117	0.000374688	OK	302	TRUE
CNKSR3	negbinomial.size	1.44885e-28	3.05248e-28	OK	1281	TRUE
PAPPA2	negbinomial.size	0.00017726	0.000248606	OK	1826	TRUE
AL163952.1	negbinomial.size	0.0117587	0.0147795	OK	159	TRUE
AC069133.1	negbinomial.size	2.21866e-29	4.73166e-29	OK	176	TRUE
OSBPL10	negbinomial.size	1.43688e-76	4.42633e-76	OK	623	TRUE
LINC01202	negbinomial.size	2.55009e-34	5.72573e-34	OK	193	TRUE
TUBA1B	negbinomial.size	3.05116e-110	1.11391e-109	OK	3410	TRUE
RNF219-AS1	negbinomial.size	0	0	OK	17131	TRUE
LINC01965	negbinomial.size	1.76255e-05	2.58372e-05	OK	765	TRUE
PID1	negbinomial.size	0.00213476	0.00282812	OK	4693	TRUE
SYT14	negbinomial.size	3.24684e-148	1.36811e-147	OK	3211	TRUE
INSYN2	negbinomial.size	8.86764e-06	1.31809e-05	OK	447	TRUE
MTHFD1L	negbinomial.size	1.48798e-13	2.6235e-13	OK	5461	TRUE
COL11A1	negbinomial.size	8.14733e-10	1.33212e-09	OK	4204	TRUE
NPAS2	negbinomial.size	1.05684e-70	3.13934e-70	OK	9164	TRUE
AC010197.2	negbinomial.size	0.000385836	0.000531775	OK	209	TRUE
RGS7	negbinomial.size	1.38909e-229	8.22705e-229	OK	10351	TRUE
PDE2A	negbinomial.size	2.32661e-121	9.00971e-121	OK	1052	TRUE
AC010210.1	negbinomial.size	9.15921e-28	1.90039e-27	OK	927	TRUE
ZNF561-AS1	negbinomial.size	4.18485e-24	8.4181e-24	OK	925	TRUE
AL445430.1	negbinomial.size	0.0266964	0.0326953	OK	84	TRUE
AC008105.3	negbinomial.size	6.31062e-15	1.14104e-14	OK	299	TRUE
AC016598.1	negbinomial.size	1.47731e-23	2.94999e-23	OK	170	TRUE
HAPLN4	negbinomial.size	1.89483e-22	3.73308e-22	OK	477	TRUE
TDRD1	negbinomial.size	0.0188553	0.0233615	OK	25	TRUE
RUBCNL	negbinomial.size	7.36165e-11	1.23534e-10	OK	2066	TRUE
HTR2A	negbinomial.size	3.23173e-33	7.18872e-33	OK	554	TRUE
LRRK1	negbinomial.size	1.97941e-51	5.14485e-51	OK	585	TRUE
ZBBX	negbinomial.size	3.47063e-34	7.7835e-34	OK	762	TRUE
TEX9	negbinomial.size	7.93483e-20	1.51945e-19	OK	3446	TRUE
ANOS1	negbinomial.size	5.46975e-46	1.34149e-45	OK	5484	TRUE
RFX8	negbinomial.size	0.000827004	0.00111885	OK	193	TRUE
AC108866.1	negbinomial.size	2.0608e-101	7.27363e-101	OK	8481	TRUE
CFAP161	negbinomial.size	2.24575e-51	5.82129e-51	OK	698	TRUE
KCNJ2	negbinomial.size	1.8921e-116	7.08335e-116	OK	491	TRUE
TCF7L1	negbinomial.size	5.62806e-72	1.69551e-71	OK	6024	TRUE
GNG2	negbinomial.size	3.39249e-63	9.52987e-63	OK	656	TRUE
THEMIS	negbinomial.size	6.09745e-28	1.26787e-27	OK	245	TRUE
RPL10P19	negbinomial.size	6.89152e-20	1.32231e-19	OK	911	TRUE
ATP8B4	negbinomial.size	1.14541e-27	2.37396e-27	OK	294	TRUE
GRIP2	negbinomial.size	2.03215e-18	3.81877e-18	OK	161	TRUE
APOLD1	negbinomial.size	0.000468127	0.000642876	OK	2147	TRUE
AC084816.1	negbinomial.size	3.85584e-12	6.6333e-12	OK	290	TRUE
TRPC3	negbinomial.size	3.09061e-06	4.65538e-06	OK	136	TRUE
VLDLR-AS1	negbinomial.size	4.01307e-79	1.24425e-78	OK	610	TRUE
GGTA1P	negbinomial.size	3.72806e-09	6.01838e-09	OK	403	TRUE
SLC35F1	negbinomial.size	8.08166e-65	2.31094e-64	OK	14648	TRUE
THBS2	negbinomial.size	3.33957e-17	6.2146e-17	OK	638	TRUE
MDFIC	negbinomial.size	2.75677e-12	4.76397e-12	OK	2386	TRUE
MRAS	negbinomial.size	7.46129e-113	2.75549e-112	OK	9031	TRUE
PLPP3	negbinomial.size	1.69141e-124	6.58994e-124	OK	9034	TRUE
ST5	negbinomial.size	2.72429e-40	6.4103e-40	OK	5663	TRUE
AC007091.1	negbinomial.size	2.20592e-14	3.94385e-14	OK	205	TRUE
AC036214.1	negbinomial.size	3.99067e-24	8.03595e-24	OK	2328	TRUE
ABCC4	negbinomial.size	9.83988e-07	1.50229e-06	OK	2563	TRUE
SLC1A2	negbinomial.size	0	0	OK	22213	TRUE
SLC1A3	negbinomial.size	0	0	OK	21618	TRUE
MGAT4C	negbinomial.size	6.49673e-62	1.81434e-61	OK	14878	TRUE
SLC7A11	negbinomial.size	8.20152e-299	6.05772e-298	OK	14976	TRUE
SLC38A2	negbinomial.size	7.78779e-33	1.72232e-32	OK	4956	TRUE
CSGALNACT1	negbinomial.size	2.11951e-226	1.24375e-225	OK	15697	TRUE
GLUD1	negbinomial.size	4.25141e-80	1.32675e-79	OK	11483	TRUE
CYP7B1	negbinomial.size	7.50094e-05	0.000106925	OK	5707	TRUE
GLUL	negbinomial.size	0	0	OK	17408	TRUE

## Sheet: Table S6_Gene_Info in scWGCNA
	GeneSymbol	Initially.Assigned.Module.Color	kMEblue	kMEbrown	kMEgreen	kMEturquoise	kMEyellow	kMEgrey
BTBD9	BTBD9	yellow	0.361064	0.754891	0.429864	0.722891	0.77985	0.812363
AC098829.1	AC098829.1	yellow	0.314673	0.464429	0.325803	0.482042	0.682467	0.622076
GNA14	GNA14	yellow	0.132933	0.41522	0.285469	0.592629	0.836067	0.650469
AC002429.2	AC002429.2	yellow	0.283385	0.530613	0.188058	0.51886	0.755048	0.596408
AC007402.1	AC007402.1	yellow	0.21552	0.344563	0.178333	0.445045	0.651945	0.425912
CALN1	CALN1	yellow	0.16591	0.268	0.137818	0.271687	0.49508	0.327427
FAM189A2	FAM189A2	yellow	0.446328	0.531974	0.452978	0.585466	0.571419	0.776473
LINC00499	LINC00499	yellow	0.146591	0.340918	0.215909	0.484796	0.603828	0.456403
SPPL2A	SPPL2A	yellow	0.329566	0.54371	0.350788	0.62792	0.674861	0.672678
HES5	HES5	yellow	0.115381	0.160062	0.0906764	0.317863	0.517289	0.269658
ALDH1A1	ALDH1A1	yellow	0.358776	0.463993	0.225726	0.499519	0.633831	0.56129
PKN2-AS1	PKN2-AS1	yellow	0.334586	0.540143	0.355317	0.495293	0.64162	0.609587
AC022639.1	AC022639.1	yellow	0.173824	0.423659	0.199539	0.493999	0.729037	0.49502
PDE4B	PDE4B	yellow	0.351602	0.578626	0.386713	0.710634	0.723068	0.707086
ANO5	ANO5	yellow	0.308647	0.550332	0.381117	0.589915	0.707533	0.715498
GLIS3	GLIS3	yellow	0.254556	0.448789	0.294171	0.70416	0.583463	0.689021
NRP1	NRP1	yellow	0.18012	0.33669	0.289559	0.492626	0.711708	0.545576
BAALC	BAALC	yellow	0.309284	0.515469	0.378416	0.609604	0.797551	0.793351
LYN	LYN	yellow	0.108123	0.386164	0.19644	0.452569	0.719662	0.534575
MOXD1	MOXD1	yellow	0.284779	0.330876	0.23515	0.375627	0.569941	0.451387
ZNF98	ZNF98	yellow	0.104047	0.279743	0.129032	0.483385	0.737433	0.461156
TRIO	TRIO	yellow	0.225438	0.59704	0.384652	0.669718	0.730908	0.78621
AF123462.1	AF123462.1	yellow	0.236097	0.395063	0.181682	0.422524	0.651884	0.509624
LPP	LPP	yellow	0.145723	0.439977	0.21468	0.701686	0.763403	0.67168
AF279873.3	AF279873.3	yellow	0.184864	0.438609	0.247104	0.59046	0.753779	0.552218
RANBP17	RANBP17	yellow	0.229522	0.312915	0.277501	0.376528	0.520247	0.375159
WIF1	WIF1	yellow	0.0933209	0.329951	0.0285341	0.455647	0.757002	0.413829
AKAP13	AKAP13	yellow	0.353652	0.649292	0.374586	0.700149	0.797066	0.8351
AL590867.1	AL590867.1	yellow	0.292498	0.398416	0.261271	0.401073	0.561786	0.479338
AC090993.1	AC090993.1	yellow	0.1899	0.421722	0.192542	0.506279	0.661602	0.506396
PTCHD1-AS	PTCHD1-AS	yellow	0.242141	0.442086	0.307264	0.614979	0.663779	0.646195
IGFBP7	IGFBP7	yellow	0.244078	0.440083	0.345478	0.543511	0.635396	0.705917
CABLES1	CABLES1	yellow	-0.0441416	0.229484	0.0749346	0.4549	0.760893	0.388672
ELOVL6	ELOVL6	yellow	0.215461	0.513717	0.275257	0.585454	0.678804	0.629829
TMEM132C	TMEM132C	yellow	0.0996276	0.223303	0.252276	0.378808	0.570012	0.406318
SRGAP1	SRGAP1	yellow	0.125706	0.507639	0.173726	0.582226	0.652367	0.597916
DCHS2	DCHS2	yellow	0.172905	0.425841	0.130673	0.492758	0.721368	0.545891
AL591686.2	AL591686.2	yellow	0.14391	0.21425	0.0602146	0.353229	0.54014	0.310669
GNG12-AS1	GNG12-AS1	yellow	0.391171	0.498266	0.253808	0.63598	0.732805	0.639436
MFHAS1	MFHAS1	yellow	0.289863	0.521103	0.407431	0.599857	0.697743	0.792076
AL022068.1	AL022068.1	yellow	0.297946	0.469352	0.270712	0.563938	0.7622	0.651192
PLOD2	PLOD2	yellow	0.240388	0.434175	0.272858	0.697891	0.694966	0.668498
HPSE2	HPSE2	yellow	-0.146875	0.0717625	-0.138634	0.368809	0.537193	0.162282
AC087564.1	AC087564.1	yellow	0.250779	0.503679	0.29131	0.568721	0.806071	0.689402
MIR2052HG	MIR2052HG	yellow	0.127907	0.39053	0.210854	0.415545	0.589871	0.432711
AC008056.1	AC008056.1	yellow	0.0865218	0.275766	0.107173	0.310306	0.554813	0.355893
AC007364.1	AC007364.1	yellow	0.264236	0.494692	0.262168	0.508528	0.679902	0.570903
NRCAM	NRCAM	yellow	0.259895	0.632846	0.322126	0.783956	0.839837	0.806131
KALRN	KALRN	yellow	0.320976	0.794697	0.4892	0.606936	0.71454	0.839177
BRINP2	BRINP2	yellow	0.161649	0.538338	0.173161	0.529396	0.783496	0.544404
APC	APC	yellow	0.309615	0.628266	0.279868	0.775437	0.883846	0.775287
NEXMIF	NEXMIF	yellow	0.0658457	0.375704	0.192487	0.391769	0.604132	0.489459
PDZRN3	PDZRN3	yellow	0.0140555	0.393168	0.149386	0.571927	0.707058	0.52947
ADAMTS17	ADAMTS17	yellow	0.137349	0.42035	0.114166	0.501975	0.718016	0.483618
C4orf19	C4orf19	yellow	0.206588	0.414687	0.265077	0.572225	0.672146	0.638071
RAP2C-AS1	RAP2C-AS1	yellow	0.346129	0.48851	0.240361	0.48697	0.662538	0.575077
RERG	RERG	yellow	0.116918	0.339241	0.13576	0.521383	0.789055	0.457832
PRKD1	PRKD1	yellow	0.156864	0.531398	0.141584	0.632593	0.638126	0.583616
CACNA1C	CACNA1C	yellow	0.307866	0.711387	0.526551	0.494596	0.496153	0.707547
TENM2	TENM2	yellow	0.151122	0.471903	0.304374	0.450122	0.658979	0.48995
AC138627.1	AC138627.1	yellow	0.426086	0.514192	0.343597	0.526614	0.711604	0.665028
SPRY4-AS1	SPRY4-AS1	yellow	0.0529166	0.355431	0.155208	0.439524	0.678327	0.452775
LGR4	LGR4	yellow	0.228081	0.528434	0.256365	0.708966	0.907521	0.729757
CDH11	CDH11	yellow	0.301497	0.567057	0.326026	0.676886	0.834309	0.704972
MRVI1	MRVI1	yellow	0.281459	0.546887	0.301158	0.609343	0.827413	0.76405
AGBL4	AGBL4	yellow	0.368772	0.626022	0.446967	0.474651	0.595241	0.601569
CACNB2	CACNB2	yellow	-0.0845211	0.238321	0.0774508	0.513411	0.720429	0.4414
LINC01572	LINC01572	yellow	0.353219	0.455763	0.306418	0.511775	0.661694	0.588014
CRIM1	CRIM1	yellow	0.207427	0.521742	0.306795	0.641688	0.712393	0.668262
LINC02328	LINC02328	yellow	0.236254	0.370068	0.225037	0.508127	0.617102	0.489956
AC113414.1	AC113414.1	yellow	0.260945	0.44301	0.26277	0.598139	0.762937	0.607796
AC079760.1	AC079760.1	yellow	0.177482	0.390833	0.205322	0.468824	0.731193	0.527395
AC074286.1	AC074286.1	yellow	0.246269	0.352402	0.188146	0.42905	0.619296	0.495796
PHACTR1	PHACTR1	yellow	0.273421	0.627538	0.38583	0.535314	0.776889	0.666823
PAMR1	PAMR1	yellow	0.283635	0.562907	0.244635	0.581241	0.815167	0.688693
SERPINB9	SERPINB9	yellow	0.12854	0.361375	0.0469835	0.484414	0.567659	0.367171
AC092691.1	AC092691.1	yellow	-0.0352997	0.238735	0.0358414	0.600717	0.677308	0.458091
BACH2	BACH2	yellow	0.344408	0.574318	0.463731	0.654469	0.736362	0.757353
PIP5K1B	PIP5K1B	yellow	0.140983	0.41039	0.140747	0.446778	0.665138	0.40731
LRRC3B	LRRC3B	yellow	0.167066	0.371521	0.265672	0.594693	0.851839	0.632242
AC078881.1	AC078881.1	yellow	0.333717	0.467834	0.310531	0.526489	0.681833	0.580452
F11-AS1	F11-AS1	yellow	0.0985769	0.364987	0.129711	0.423986	0.751894	0.52195
ENOX1	ENOX1	yellow	0.407645	0.652575	0.520318	0.575968	0.725316	0.700411
UPP2	UPP2	yellow	0.337489	0.592249	0.360275	0.525648	0.671316	0.656464
RNF219-AS1	RNF219-AS1	yellow	0.163922	0.461547	0.194027	0.612765	0.824787	0.632352
PID1	PID1	yellow	0.0312253	0.366455	0.0824342	0.413012	0.612161	0.378767
AC108866.1	AC108866.1	yellow	0.309292	0.435694	0.260422	0.575433	0.816006	0.644583
SLC35F1	SLC35F1	yellow	0.118084	0.480555	0.237092	0.694253	0.846328	0.62321
LHFPL6	LHFPL6	yellow	0.137988	0.544603	0.260189	0.654157	0.736538	0.668267
RNLS	RNLS	yellow	0.292	0.502757	0.348347	0.543511	0.597762	0.52796
PKIB	PKIB	yellow	0.31861	0.334792	0.208669	0.409285	0.533103	0.407211
HS3ST5	HS3ST5	yellow	0.0641966	0.3044	0.149406	0.43495	0.569027	0.341083
LRRC4C	LRRC4C	yellow	0.020682	0.404732	0.150055	0.436688	0.616353	0.361844
ENTPD1	ENTPD1	yellow	0.267023	0.415392	0.226601	0.534074	0.809216	0.58464
AC115622.1	AC115622.1	yellow	0.282539	0.399803	0.254404	0.499543	0.690363	0.539244
AC125613.1	AC125613.1	yellow	0.366382	0.498375	0.253316	0.535074	0.75337	0.625413
LPAR3	LPAR3	yellow	0.1733	0.324606	0.10076	0.376302	0.610914	0.378272
LINC00271	LINC00271	yellow	0.36044	0.486957	0.27992	0.495274	0.668739	0.629012
SSBP2	SSBP2	yellow	0.273665	0.557203	0.365788	0.779043	0.71339	0.720014
CATSPERE	CATSPERE	yellow	0.341814	0.493438	0.265093	0.47488	0.660418	0.585213
SIPA1L1	SIPA1L1	yellow	0.298301	0.678451	0.439049	0.669173	0.690028	0.750665
NMD3	NMD3	yellow	0.393762	0.657207	0.329856	0.566899	0.754455	0.748123
RGS20	RGS20	yellow	0.253512	0.477758	0.294719	0.547738	0.767598	0.67889
XKR6	XKR6	yellow	0.255001	0.618742	0.417558	0.515519	0.689788	0.62134
CC2D2B	CC2D2B	yellow	0.270345	0.4097	0.26477	0.495636	0.769562	0.591772
ME1	ME1	yellow	0.135922	0.469442	0.270851	0.549044	0.741454	0.585846
POT1-AS1	POT1-AS1	yellow	0.196865	0.531701	0.262069	0.588803	0.740555	0.623387
SGCD	SGCD	yellow	-0.052372	0.228456	0.000449185	0.477351	0.699737	0.39987
ARHGAP29	ARHGAP29	yellow	0.0155341	0.168635	0.090723	0.428408	0.54896	0.353482
MAP4K4	MAP4K4	yellow	0.284985	0.522137	0.283309	0.629874	0.645518	0.64445
SLC1A2	SLC1A2	yellow	-0.0544218	0.0395159	-0.0335998	0.401075	0.660566	0.290333
ABCC9	ABCC9	yellow	0.256074	0.412331	0.329231	0.594223	0.680918	0.676068
EGLN3	EGLN3	yellow	0.00849281	0.293111	0.0169876	0.463708	0.58179	0.369887
VEGFA	VEGFA	yellow	0.311604	0.350258	0.190637	0.529585	0.658229	0.525499
DNAH7	DNAH7	yellow	0.19282	0.327844	0.156307	0.524724	0.73163	0.468492
TMEM108	TMEM108	yellow	0.0754583	0.446632	0.11034	0.402883	0.606788	0.372788
TMTC2	TMTC2	yellow	0.254397	0.453365	0.380076	0.594402	0.726267	0.685048
STARD13	STARD13	yellow	0.18181	0.506684	0.276275	0.623208	0.718713	0.607033
FGL1	FGL1	yellow	0.15269	0.351266	0.223192	0.400109	0.609418	0.44487
CACHD1	CACHD1	yellow	0.254058	0.543505	0.361599	0.651216	0.807257	0.771161
GNA14-AS1	GNA14-AS1	yellow	0.197444	0.242081	0.140715	0.570248	0.673973	0.459166
F3	F3	yellow	0.26386	0.276319	0.270209	0.509803	0.696404	0.598917
EPHA6	EPHA6	yellow	0.151793	0.463532	0.282484	0.629998	0.655076	0.497814
EFEMP1	EFEMP1	yellow	0.269011	0.43035	0.15185	0.493558	0.684712	0.548444
LINC00886	LINC00886	yellow	0.240158	0.384638	0.196609	0.438218	0.634703	0.488311
RALGAPA2	RALGAPA2	yellow	0.276403	0.573605	0.31814	0.678923	0.893233	0.751819
LINC00513	LINC00513	yellow	0.239446	0.300369	0.152161	0.613237	0.584018	0.411916
ZFHX4-AS1	ZFHX4-AS1	yellow	0.151857	0.360346	0.134473	0.386403	0.590214	0.391502
TSPAN5	TSPAN5	yellow	0.303181	0.683443	0.475534	0.500237	0.613328	0.687045
TRIM9	TRIM9	yellow	0.236469	0.521072	0.319915	0.691813	0.838087	0.735121
LIMS1	LIMS1	yellow	0.346855	0.589817	0.439296	0.636678	0.738541	0.784587
STXBP6	STXBP6	yellow	0.125969	0.393632	0.162063	0.440491	0.680082	0.441756
CEP128	CEP128	yellow	0.392038	0.542932	0.394137	0.567652	0.677768	0.652286
UBA6-AS1	UBA6-AS1	yellow	0.354593	0.554186	0.378104	0.624359	0.685609	0.65346
EXT1	EXT1	yellow	0.259497	0.64862	0.324523	0.651723	0.799479	0.720171
CCDC102B	CCDC102B	yellow	0.364691	0.549459	0.343691	0.522703	0.700164	0.641447
TMEM132B	TMEM132B	yellow	0.353133	0.670744	0.413155	0.493138	0.629309	0.688592
LINC01376	LINC01376	yellow	0.39954	0.503453	0.264956	0.509811	0.712669	0.63799
TRPM3	TRPM3	yellow	-0.0923742	0.368744	0.0467567	0.485489	0.621274	0.433345
PRKCA-AS1	PRKCA-AS1	yellow	0.28744	0.428106	0.210302	0.556572	0.676673	0.549607
PLCG1-AS1	PLCG1-AS1	yellow	0.183335	0.408552	0.161982	0.452807	0.632138	0.498964
BMPR1B	BMPR1B	yellow	0.246716	0.432854	0.169717	0.75364	0.841006	0.639969
PIK3C2A	PIK3C2A	yellow	0.253344	0.574342	0.219982	0.603498	0.830155	0.633808
OSBPL9	OSBPL9	yellow	0.436391	0.695627	0.385581	0.699702	0.758056	0.805953
AL359710.1	AL359710.1	yellow	0.336158	0.538279	0.294212	0.600194	0.801396	0.648728
DIO2	DIO2	yellow	0.137136	0.240064	0.190635	0.410762	0.70151	0.499051
AC091826.2	AC091826.2	yellow	0.302024	0.497567	0.246962	0.593544	0.858924	0.643605
TGFB2	TGFB2	yellow	0.191762	0.324064	0.217795	0.630478	0.70303	0.594914
AC131571.1	AC131571.1	yellow	0.302694	0.471092	0.176696	0.521832	0.650331	0.549251
MSRA	MSRA	yellow	0.213544	0.598172	0.493953	0.510226	0.593212	0.718035
DPY19L3	DPY19L3	yellow	0.335661	0.545458	0.35372	0.545983	0.760061	0.748008
AC099792.1	AC099792.1	yellow	0.311419	0.603372	0.237627	0.610818	0.820811	0.697029
RNF150	RNF150	yellow	0.230144	0.495325	0.250189	0.515251	0.61177	0.542125
AC021231.1	AC021231.1	yellow	0.288594	0.45158	0.25543	0.539949	0.771096	0.628803
DPH6	DPH6	yellow	0.353924	0.561221	0.296871	0.559707	0.776807	0.690819
GRM3	GRM3	yellow	0.0772478	0.28098	0.109952	0.487199	0.72792	0.409416
RBMS3	RBMS3	yellow	0.177054	0.456626	0.250631	0.607858	0.8463	0.615347
AHCYL1	AHCYL1	yellow	0.187435	0.43924	0.22593	0.611443	0.751385	0.681255
TBC1D4	TBC1D4	yellow	0.0660269	0.332629	0.120122	0.409965	0.545352	0.332299
GLRX	GLRX	yellow	0.281541	0.352034	0.16694	0.560077	0.559312	0.437745
NKAIN3	NKAIN3	yellow	0.1292	0.410545	0.132067	0.599386	0.797593	0.543952
EPM2A	EPM2A	yellow	0.365988	0.561893	0.289842	0.616635	0.764016	0.70336
FAT3	FAT3	yellow	0.344178	0.668986	0.42216	0.636356	0.724194	0.687207
KIAA0825	KIAA0825	yellow	0.392054	0.601974	0.367482	0.543583	0.612212	0.606102
TIMP3	TIMP3	yellow	0.180648	0.459292	0.178904	0.527562	0.784064	0.604942
LIX1-AS1	LIX1-AS1	yellow	0.370333	0.523006	0.320023	0.614435	0.769113	0.707204
SFMBT2	SFMBT2	yellow	0.162414	0.552066	0.212529	0.626912	0.835389	0.659111
COL28A1	COL28A1	yellow	0.248835	0.431892	0.264778	0.532421	0.70346	0.585604
C12orf60	C12orf60	yellow	0.133412	0.292655	0.13205	0.403588	0.569707	0.407254
FNDC3B	FNDC3B	yellow	0.134765	0.413667	0.253703	0.625522	0.708184	0.615655
RASSF8	RASSF8	yellow	0.123316	0.472684	0.223698	0.57053	0.638531	0.598101
OPHN1	OPHN1	yellow	0.216253	0.524642	0.274147	0.695384	0.860533	0.727205
ALDH1L1	ALDH1L1	yellow	0.023672	0.255999	0.140227	0.480917	0.603834	0.504194
NOL4	NOL4	yellow	0.153968	0.460403	0.27394	0.645543	0.79039	0.592501
GAREM1	GAREM1	yellow	0.304831	0.608116	0.297352	0.667758	0.760172	0.748829
MGAT4C	MGAT4C	yellow	0.296382	0.66017	0.259602	0.668529	0.78177	0.672016
HFM1	HFM1	yellow	0.336683	0.544515	0.292174	0.584672	0.760516	0.674322
YAP1	YAP1	yellow	0.254979	0.557546	0.230928	0.697241	0.765741	0.735525
GMDS	GMDS	yellow	0.250889	0.58158	0.369058	0.529067	0.664259	0.655515
NLGN4X	NLGN4X	yellow	0.0519657	0.452485	0.271741	0.533508	0.745249	0.53193
MTERF1	MTERF1	yellow	0.318112	0.471613	0.35516	0.573146	0.723424	0.676581
AC104596.1	AC104596.1	yellow	0.399194	0.574269	0.317398	0.593721	0.76184	0.714807
SLC6A11	SLC6A11	yellow	0.0235489	0.212894	0.0148069	0.425803	0.688585	0.382645
TPK1	TPK1	yellow	0.289691	0.573537	0.341608	0.576549	0.683305	0.688945
EPHB1	EPHB1	yellow	0.165716	0.439759	0.169895	0.51773	0.784701	0.549962
C15orf41	C15orf41	yellow	0.270485	0.429077	0.265946	0.51986	0.62865	0.521604
UBE2H	UBE2H	yellow	0.276987	0.561957	0.319516	0.614546	0.673916	0.69122
GMDS-DT	GMDS-DT	yellow	0.394373	0.672424	0.364395	0.601072	0.773412	0.770489
PDE3B	PDE3B	yellow	0.0407993	0.352308	0.195442	0.59955	0.788959	0.512486
LINC01727	LINC01727	yellow	0.127383	0.396522	0.138486	0.458035	0.661563	0.427031
GAS2	GAS2	yellow	0.328662	0.496431	0.309564	0.508583	0.620483	0.574856
IMMP2L	IMMP2L	yellow	0.464083	0.57477	0.434671	0.751818	0.733898	0.735961
PPP3CA	PPP3CA	yellow	0.46983	0.66491	0.423343	0.713361	0.660351	0.707352
CSGALNACT1	CSGALNACT1	yellow	0.332095	0.611015	0.318966	0.701912	0.888305	0.780195
ZNRF3	ZNRF3	yellow	0.11301	0.42043	0.170538	0.54349	0.762414	0.587303
SUGCT	SUGCT	yellow	0.350758	0.535483	0.294015	0.613661	0.753727	0.676503
GSTCD	GSTCD	yellow	0.290135	0.455831	0.304376	0.543796	0.702824	0.635617
ETNPPL	ETNPPL	yellow	0.284174	0.535551	0.213424	0.653661	0.843528	0.632274
CDS1	CDS1	yellow	0.155262	0.402262	0.215109	0.573924	0.759412	0.566135
DGKG	DGKG	yellow	0.105367	0.461524	0.172102	0.510319	0.74417	0.605721
PTPRG	PTPRG	yellow	0.201855	0.582	0.25307	0.63424	0.878983	0.695919
GPCPD1	GPCPD1	yellow	0.41498	0.47989	0.335588	0.525608	0.623543	0.596837
MAST4	MAST4	yellow	0.272837	0.512206	0.278669	0.712281	0.892953	0.6915
VAV3	VAV3	yellow	-0.0793437	0.24052	0.0290165	0.460759	0.625857	0.324318
MID1	MID1	yellow	0.210407	0.509776	0.183137	0.604673	0.793385	0.611607
KCTD8	KCTD8	yellow	0.206393	0.397193	0.270167	0.587908	0.650868	0.471005
PCGF5	PCGF5	yellow	0.317905	0.634954	0.391565	0.686251	0.783466	0.78898
TMEM164	TMEM164	yellow	0.320033	0.492071	0.313019	0.593651	0.783932	0.738598
LYPLAL1-DT	LYPLAL1-DT	yellow	0.274511	0.387923	0.271976	0.45438	0.578102	0.470971
FAM227B	FAM227B	yellow	0.344771	0.498579	0.280357	0.539023	0.752828	0.632733
HECTD2	HECTD2	yellow	0.292026	0.590547	0.354824	0.561385	0.686176	0.664008
LINC01748	LINC01748	yellow	0.314041	0.561527	0.258744	0.619044	0.800447	0.686766
CUBN	CUBN	yellow	0.281276	0.504145	0.34428	0.521374	0.676599	0.606485
LINC02060	LINC02060	yellow	0.29797	0.501657	0.229707	0.537203	0.775925	0.607172
FAM110B	FAM110B	yellow	0.209896	0.480058	0.267226	0.50915	0.683185	0.551786
TTN-AS1	TTN-AS1	yellow	0.268917	0.513938	0.344125	0.671997	0.69628	0.645065
PCSK5	PCSK5	yellow	0.165611	0.468573	0.23419	0.622988	0.754984	0.631903
NAALADL2	NAALADL2	yellow	0.378035	0.59591	0.347935	0.703867	0.807314	0.753788
KLHL32	KLHL32	yellow	0.293855	0.508937	0.311017	0.57579	0.779635	0.615687
ISPD	ISPD	yellow	0.320715	0.62028	0.382989	0.615883	0.747418	0.693366
DTNA	DTNA	yellow	0.104955	0.232484	0.229746	0.549091	0.582867	0.549801
AC007388.1	AC007388.1	yellow	0.244875	0.615898	0.297776	0.472963	0.614198	0.585357
RFX3-AS1	RFX3-AS1	yellow	0.380384	0.486501	0.290457	0.567639	0.657589	0.664671
STK17B	STK17B	yellow	0.125654	0.397481	0.0959154	0.488717	0.686435	0.419584
EPS8	EPS8	yellow	0.263342	0.499759	0.222209	0.649583	0.706377	0.61067
PLCB1	PLCB1	yellow	0.0256137	0.277201	0.0729418	0.551318	0.692945	0.386735
XRCC4	XRCC4	yellow	0.278677	0.506801	0.301381	0.596022	0.690897	0.635089
EPHA4	EPHA4	yellow	0.0425039	0.331107	0.177206	0.438124	0.640496	0.395705
CMSS1	CMSS1	yellow	0.349308	0.578788	0.4124	0.62022	0.687255	0.672574
SLC4A4	SLC4A4	yellow	0.118473	0.354243	0.132604	0.65412	0.864669	0.574162
AC073050.1	AC073050.1	yellow	0.155265	0.420009	0.152802	0.597546	0.788691	0.566376
FGFR2	FGFR2	yellow	0.264502	0.558229	0.330439	0.643381	0.865242	0.71284
SCML1	SCML1	yellow	0.24155	0.404814	0.235047	0.53257	0.772506	0.619782
FAM155A	FAM155A	yellow	0.20407	0.462332	0.224293	0.591654	0.683968	0.487679
BICC1	BICC1	yellow	0.0966275	0.247664	0.0448945	0.406656	0.554275	0.30865
SPAG16	SPAG16	yellow	0.264253	0.487943	0.266706	0.629008	0.686886	0.558649
AC244517.10	AC244517.10	yellow	0.26149	0.31433	0.283858	0.474245	0.603946	0.51488
PCTP	PCTP	yellow	0.212812	0.387566	0.220376	0.457516	0.699183	0.550832
PCDH7	PCDH7	yellow	0.0983683	0.467869	0.252323	0.593829	0.65718	0.498094
LYPD6	LYPD6	yellow	0.165928	0.464927	0.189733	0.590895	0.71926	0.535819
SPRED1	SPRED1	yellow	0.215876	0.441459	0.198116	0.697177	0.858972	0.617474
RUNX1T1	RUNX1T1	yellow	0.243893	0.564871	0.373159	0.569967	0.679308	0.647666
ZFPM2	ZFPM2	yellow	0.264793	0.590897	0.373916	0.607388	0.685839	0.585001
DNM3	DNM3	yellow	0.158904	0.303683	0.240366	0.572713	0.674334	0.453424
COPG2	COPG2	yellow	0.339143	0.5561	0.383256	0.566088	0.688134	0.659261
MACROD2	MACROD2	yellow	0.0775737	0.343132	0.196648	0.525941	0.667328	0.42442
CXCL14	CXCL14	yellow	0.148036	0.243764	0.0998809	0.421911	0.648763	0.399492
TMEM117	TMEM117	yellow	0.254349	0.51728	0.364031	0.57991	0.68059	0.589648
C1orf21	C1orf21	yellow	0.144279	0.531005	0.170778	0.61447	0.787485	0.668681
SLC1A3	SLC1A3	yellow	0.0592261	0.0366745	0.0110301	0.459748	0.673833	0.356082
GLUD1	GLUD1	yellow	0.308334	0.547574	0.315416	0.683031	0.892976	0.717177
CYP7B1	CYP7B1	yellow	0.310454	0.480855	0.245634	0.609782	0.725187	0.563802
GLUL	GLUL	yellow	-0.0935867	-0.170047	-0.152935	0.290907	0.425485	0.0811864
AC083837.2	AC083837.2	turquoise	0.116658	0.333064	0.0891137	0.050418	0.138973	0.332328
LINC00540	LINC00540	turquoise	0.010989	0.39409	0.257474	0.0707766	0.355144	0.395824
AL157886.1	AL157886.1	turquoise	0.161202	0.414918	0.107166	0.0658563	0.117488	0.41407
MIR100HG	MIR100HG	turquoise	0.0648793	0.54323	0.263346	0.0990558	0.386332	0.548396
AL390334.1	AL390334.1	turquoise	0.146373	0.491284	0.201826	0.0833246	0.279126	0.45602
MT-RNR2	MT-RNR2	turquoise	0.0463364	0.505521	0.244894	0.115834	0.325575	0.489
LINC02506	LINC02506	turquoise	0.0796707	0.290666	0.12002	0.0778448	0.0462644	0.218321
SLC44A3-AS1	SLC44A3-AS1	turquoise	0.0473969	0.47254	0.255179	0.0867853	0.32743	0.50951
SGO1-AS1	SGO1-AS1	turquoise	0.141766	0.5129	0.183404	0.0892291	0.294806	0.48857
AL365295.1	AL365295.1	turquoise	0.135957	0.48827	0.189974	0.089816	0.258281	0.486135
AC010655.4	AC010655.4	turquoise	-0.00373357	0.324357	0.197071	0.0618027	0.192368	0.402812
ATP1B3	ATP1B3	turquoise	0.208251	0.475206	0.323579	0.439501	0.44329	0.555472
CARD18	CARD18	turquoise	0.072688	0.418302	0.256719	0.0784401	0.304131	0.45879
AC093865.1	AC093865.1	turquoise	0.050719	0.499328	0.273685	0.0912258	0.364123	0.526355
AC021723.2	AC021723.2	turquoise	0.0721518	0.263941	0.0934357	0.0489217	0.150928	0.257743
AC099548.2	AC099548.2	turquoise	0.0110663	0.24669	0.148749	0.0423756	0.178438	0.301193
DISC1FP1	DISC1FP1	turquoise	0.0199442	0.275544	0.139371	0.0531158	0.140918	0.330242
AC092506.1	AC092506.1	turquoise	0.0634187	0.238099	0.0630758	0.0385548	0.240221	0.241397
LINC01105	LINC01105	turquoise	0.0956707	0.28906	0.0939074	0.0688179	0.103829	0.287963
AL162726.3	AL162726.3	turquoise	0.157911	0.534546	0.210679	0.086849	0.289994	0.529877
LINC01094	LINC01094	turquoise	0.145408	0.418271	0.301371	0.286024	0.268248	0.408715
AL807742.1	AL807742.1	turquoise	0.226868	0.4633	0.109131	0.0792322	0.154721	0.424531
SNHG14	SNHG14	turquoise	0.122689	0.574228	0.252029	0.105641	0.353116	0.567378
LINC01481	LINC01481	turquoise	0.142951	0.486807	0.233959	0.0833706	0.374996	0.478019
AC007389.1	AC007389.1	turquoise	0.0822562	0.513359	0.269112	0.0915418	0.427646	0.519991
AL163541.1	AL163541.1	turquoise	0.120832	0.490275	0.193618	0.082764	0.346577	0.475084
SOX2-OT	SOX2-OT	turquoise	0.0948712	0.548438	0.25154	0.100693	0.38008	0.543269
LINC01876	LINC01876	turquoise	0.102286	0.288967	0.180257	0.0861681	0.172935	0.288264
HS3ST3A1	HS3ST3A1	turquoise	0.211548	0.323017	0.341951	0.316713	0.449614	0.447708
LINC02006	LINC02006	turquoise	0.0895456	0.506831	0.247446	0.0949159	0.360629	0.510187
MIR325HG	MIR325HG	turquoise	0.191054	0.467185	0.140091	0.0872297	0.205363	0.426242
AC090578.1	AC090578.1	turquoise	0.133489	0.44846	0.207764	0.0996511	0.298247	0.48553
CCDC200	CCDC200	turquoise	0.107765	0.490434	0.244245	0.0822781	0.377712	0.50948
2022-03-03	2022-03-03	turquoise	0.195646	0.469685	0.338698	0.463397	0.369222	0.487318
TMC1	TMC1	turquoise	0.232801	0.551713	0.211745	0.437334	0.557871	0.567888
AC015687.1	AC015687.1	turquoise	0.09306	0.496198	0.24299	0.0911813	0.343945	0.48813
STEAP2-AS1	STEAP2-AS1	turquoise	0.102935	0.469407	0.233187	0.0841775	0.371823	0.494849
HERC2P3	HERC2P3	turquoise	0.0185023	0.353906	0.187579	0.0652263	0.260176	0.406683
DPY19L1P1	DPY19L1P1	turquoise	0.0825668	0.530905	0.2654	0.0959401	0.399593	0.533548
MRTFB	MRTFB	turquoise	0.116908	0.540014	0.237608	0.0912776	0.336557	0.558968
PKNOX2	PKNOX2	turquoise	0.163158	0.526441	0.333417	0.303416	0.430366	0.541315
MT-RNR1	MT-RNR1	turquoise	0.0252736	0.466189	0.218754	0.10748	0.297589	0.453064
ZRANB2-AS2	ZRANB2-AS2	turquoise	0.143463	0.543849	0.253214	0.0901392	0.373064	0.548828
AC023095.1	AC023095.1	turquoise	0.0652939	0.467492	0.252984	0.082042	0.407833	0.50477
LINC01138	LINC01138	turquoise	0.0970706	0.557167	0.253844	0.0990612	0.356128	0.571065
ARHGEF26-AS1	ARHGEF26-AS1	turquoise	0.0751647	0.537936	0.268419	0.098349	0.395826	0.550555
CLIP1	CLIP1	turquoise	0.288893	0.709672	0.403725	0.534254	0.647696	0.786611
COL4A2	COL4A2	turquoise	0.24449	0.537832	0.386552	0.405184	0.504006	0.638524
ALOX12P2	ALOX12P2	turquoise	0.105379	0.523293	0.259071	0.0899741	0.396732	0.519743
AQP4-AS1	AQP4-AS1	turquoise	0.350981	0.588037	0.530947	0.51374	0.421014	0.65798
DLEU1	DLEU1	turquoise	0.0673193	0.510346	0.224859	0.0923431	0.343531	0.513924
AC244669.1	AC244669.1	turquoise	0.0691227	0.499171	0.242388	0.0862954	0.300974	0.522849
AC139713.2	AC139713.2	turquoise	0.108167	0.462811	0.236164	0.0784252	0.385929	0.459088
AL354740.1	AL354740.1	turquoise	0.10005	0.478644	0.214427	0.0832077	0.274926	0.484858
AC012158.1	AC012158.1	turquoise	0.120454	0.546338	0.255009	0.0956281	0.383181	0.548555
AL132857.2	AL132857.2	turquoise	0.131445	0.510391	0.224139	0.0858116	0.358604	0.500698
FGF7P3	FGF7P3	turquoise	0.0810448	0.516313	0.266817	0.0907017	0.382314	0.554499
RMST	RMST	turquoise	0.0661848	0.482759	0.241487	0.084315	0.415795	0.476113
LINC01619	LINC01619	turquoise	0.0314793	0.360779	0.206834	0.0696929	0.305572	0.382816
AC010099.4	AC010099.4	turquoise	0.169787	0.508331	0.20509	0.415951	0.552476	0.478455
HCG23	HCG23	turquoise	0.143857	0.502506	0.211939	0.0911203	0.277914	0.478185
AL139260.1	AL139260.1	turquoise	0.197885	0.573993	0.265104	0.369973	0.406737	0.546168
AC097626.1	AC097626.1	turquoise	0.0891501	0.514787	0.255605	0.0896335	0.387249	0.538079
MRTFA	MRTFA	turquoise	0.108172	0.544238	0.230425	0.0961116	0.324863	0.547578
ZNF37BP	ZNF37BP	turquoise	0.0588198	0.506926	0.268876	0.092634	0.408246	0.517561
PANTR1	PANTR1	turquoise	0.0500489	0.522639	0.26111	0.0964622	0.394357	0.530673
COLEC12	COLEC12	turquoise	0.135124	0.304838	0.224441	0.428228	0.547395	0.56111
ADD3-AS1	ADD3-AS1	turquoise	0.103173	0.53483	0.247832	0.0943358	0.392694	0.521717
AKAP12	AKAP12	turquoise	0.119484	0.408163	0.285618	0.452548	0.672004	0.559975
MIR4300HG	MIR4300HG	turquoise	0.358797	0.518651	0.263592	0.497869	0.524318	0.563919
CARM1P1	CARM1P1	turquoise	0.0504071	0.249251	0.168674	0.0461773	0.25073	0.275287
AC092944.1	AC092944.1	turquoise	0.108636	0.494832	0.214947	0.0852287	0.359551	0.52154
CNTNAP3P2	CNTNAP3P2	turquoise	0.0327044	0.402056	0.23382	0.0708856	0.263679	0.444357
SATB1-AS1	SATB1-AS1	turquoise	0.118041	0.420388	0.151403	0.0811011	0.147641	0.410434
AL445259.1	AL445259.1	turquoise	-0.0341547	0.341133	0.186565	0.0647665	0.269434	0.358823
AC012593.1	AC012593.1	turquoise	0.324546	0.502728	0.314087	0.482505	0.693376	0.586924
HNRNPKP3	HNRNPKP3	turquoise	0.0977023	0.464655	0.22519	0.0801122	0.390168	0.451909
ANOS2P	ANOS2P	turquoise	0.0854958	0.424788	0.173094	0.0732769	0.271745	0.386864
AC016831.6	AC016831.6	turquoise	0.0443652	0.506335	0.260015	0.0935885	0.364882	0.530201
AL133257.1	AL133257.1	turquoise	0.0443734	0.462598	0.240912	0.0831527	0.352611	0.47585
ATP11A	ATP11A	turquoise	0.288677	0.561833	0.426919	0.381997	0.455818	0.622071
GUSBP1	GUSBP1	turquoise	0.107096	0.557326	0.242532	0.096351	0.339377	0.569701
LONRF3	LONRF3	turquoise	0.0135551	0.293114	0.115564	0.192335	0.285264	0.343797
ANGPT1	ANGPT1	turquoise	0.16037	0.298671	0.466557	0.198512	0.117933	0.321664
LINC02326	LINC02326	turquoise	0.117197	0.381867	0.139518	0.0703736	0.240065	0.401829
CCDC18-AS1	CCDC18-AS1	turquoise	0.106248	0.565673	0.251615	0.100126	0.356544	0.572371
CMAHP	CMAHP	turquoise	0.0683657	0.465974	0.227824	0.0776582	0.416069	0.463344
AC241952.1	AC241952.1	turquoise	0.0504202	0.496224	0.22384	0.0898385	0.300744	0.504805
ABTB2	ABTB2	turquoise	0.252916	0.40805	0.324059	0.369516	0.475882	0.532436
AL135926.1	AL135926.1	turquoise	0.138177	0.362087	0.15679	0.0532584	0.249815	0.364609
AL589935.1	AL589935.1	turquoise	0.0269478	0.428142	0.248401	0.0786101	0.334817	0.477886
NPSR1-AS1	NPSR1-AS1	turquoise	0.0267775	0.36821	0.191813	0.0611566	0.234136	0.381657
GYG2P1	GYG2P1	turquoise	0.073643	0.387413	0.17415	0.0662092	0.243192	0.365632
PROS1	PROS1	turquoise	0.279438	0.475421	0.33981	0.459988	0.588567	0.643676
AC138123.1	AC138123.1	turquoise	0.18709	0.333653	0.291606	0.21548	0.363457	0.485592
AC092902.5	AC092902.5	turquoise	0.0372597	0.460102	0.261589	0.0790996	0.342342	0.50967
ENPP7P4	ENPP7P4	turquoise	0.0410336	0.48375	0.261336	0.0869876	0.350189	0.526534
C5orf64	C5orf64	turquoise	0.117551	0.471858	0.175292	0.0831617	0.32356	0.470168
AL591485.1	AL591485.1	turquoise	0.0768948	0.472196	0.229278	0.0843623	0.327401	0.495735
COX10-AS1	COX10-AS1	turquoise	0.0960769	0.513818	0.260985	0.0922106	0.379885	0.530596
AC068587.4	AC068587.4	turquoise	0.19102	0.536803	0.165053	0.0900349	0.246871	0.524469
LINC01917	LINC01917	turquoise	0.0698393	0.189098	0.128205	0.054233	0.181162	0.205611
TPTEP1	TPTEP1	turquoise	0.147471	0.264432	0.0487897	0.0551279	0.0424856	0.255294
LOXL2	LOXL2	turquoise	0.105575	0.315175	0.199665	0.189604	0.235135	0.360163
FGF1	FGF1	turquoise	0.354364	0.54438	0.332085	0.394639	0.457318	0.522013
LTBP1	LTBP1	turquoise	0.319006	0.545963	0.362166	0.595664	0.681458	0.749762
EIF1B-AS1	EIF1B-AS1	turquoise	0.0946779	0.530017	0.257371	0.0949732	0.395782	0.533642
AL139317.5	AL139317.5	turquoise	0.131869	0.53966	0.226585	0.0916627	0.353159	0.547782
AL158064.1	AL158064.1	turquoise	0.0594239	0.472041	0.273457	0.081518	0.346406	0.508527
NKAPP1	NKAPP1	turquoise	0.116015	0.529523	0.246058	0.0887305	0.371603	0.556637
AL132633.1	AL132633.1	turquoise	0.0581885	0.19474	0.0888571	0.0289233	0.163291	0.22206
LINC01278	LINC01278	turquoise	0.102532	0.552546	0.262596	0.0984684	0.394145	0.556938
GINS3	GINS3	turquoise	0.229043	0.315014	0.260683	0.288919	0.337499	0.351845
IFI44L	IFI44L	turquoise	0.190062	0.384843	0.163723	0.140048	0.132137	0.379118
EGFEM1P	EGFEM1P	turquoise	0.164608	0.443611	0.162521	0.0794135	0.203017	0.408614
AC004980.1	AC004980.1	turquoise	0.0840046	0.549089	0.260165	0.0992244	0.375419	0.560801
GEM	GEM	turquoise	0.10619	0.337642	0.25671	0.289737	0.286809	0.412219
BMS1P21	BMS1P21	turquoise	0.00092486	0.439223	0.265271	0.0832807	0.329074	0.473025
PTPRG-AS1	PTPRG-AS1	turquoise	0.123495	0.477025	0.217437	0.0733125	0.376093	0.499014
ITGA9-AS1	ITGA9-AS1	turquoise	0.0790547	0.539373	0.255717	0.0959801	0.36014	0.559056
AC093752.1	AC093752.1	turquoise	0.082431	0.541331	0.266458	0.0953617	0.391548	0.566118
PRODH	PRODH	turquoise	0.110756	0.561208	0.234422	0.135819	0.376356	0.523369
AL390879.1	AL390879.1	turquoise	0.0937638	0.510405	0.20618	0.0912024	0.276672	0.517378
AP003100.2	AP003100.2	turquoise	0.0929473	0.233706	0.093554	0.0574485	0.0655279	0.200548
LINC02073	LINC02073	turquoise	0.103468	0.194829	0.174538	0.0514574	0.16949	0.270836
AC005999.2	AC005999.2	turquoise	0.160373	0.433932	0.19018	0.0632501	0.259624	0.418049
AL035685.1	AL035685.1	turquoise	0.064428	0.496336	0.254893	0.0877005	0.397314	0.499166
AL035446.2	AL035446.2	turquoise	0.105708	0.274994	0.0654017	0.0405494	0.0661748	0.283675
SIRPB3P	SIRPB3P	turquoise	0.0483676	0.464507	0.254823	0.0815199	0.417356	0.491636
SUZ12P1	SUZ12P1	turquoise	0.0876032	0.55224	0.259855	0.101896	0.389489	0.553556
PCBP1-AS1	PCBP1-AS1	turquoise	0.0909255	0.55128	0.257732	0.097147	0.377605	0.558079
DDR2	DDR2	turquoise	0.0634616	0.357757	0.152887	0.417628	0.357647	0.444657
THRB-AS1	THRB-AS1	turquoise	0.090909	0.407524	0.151205	0.0737686	0.22657	0.40455
AL359762.3	AL359762.3	turquoise	0.0202383	0.436537	0.267522	0.0802062	0.370121	0.494712
AC004875.1	AC004875.1	turquoise	0.0687281	0.275671	0.12095	0.049516	0.199446	0.271841
NMRAL2P	NMRAL2P	turquoise	-0.0370956	0.143266	0.0717087	0.026164	0.132698	0.147378
HYDIN2	HYDIN2	turquoise	0.132413	0.546933	0.246521	0.0943346	0.35999	0.557339
GALNT10	GALNT10	turquoise	0.262741	0.554884	0.391266	0.411047	0.521965	0.633767
TEKT4P2	TEKT4P2	turquoise	0.0792099	0.534993	0.254975	0.0940928	0.379451	0.563161
AL137230.2	AL137230.2	turquoise	0.102582	0.454296	0.174276	0.0738073	0.248734	0.445429
LPAL2	LPAL2	turquoise	-0.0292769	0.206696	0.156114	0.0512784	0.171526	0.218391
HRH1	HRH1	turquoise	0.0522253	0.394577	0.124005	0.424031	0.572444	0.487322
AC005972.3	AC005972.3	turquoise	0.0463043	0.216649	0.0887743	0.0599655	0.142171	0.209376
BMPR2	BMPR2	turquoise	0.362917	0.754699	0.460571	0.600747	0.730866	0.811115
LMNTD1	LMNTD1	turquoise	0.283238	0.484725	0.32009	0.372279	0.386103	0.483934
AC079781.5	AC079781.5	turquoise	0.0937693	0.543343	0.241033	0.0968619	0.351977	0.550365
PKD1L1	PKD1L1	turquoise	0.191564	0.4647	0.146539	0.0764688	0.232942	0.44928
AP001992.1	AP001992.1	turquoise	0.0863818	0.519839	0.243428	0.0950987	0.355008	0.526602
AC063952.1	AC063952.1	turquoise	0.0208441	0.290244	0.165864	0.056183	0.231472	0.298172
LINC00511	LINC00511	turquoise	0.0502418	0.443152	0.249562	0.519982	0.727304	0.649428
AP002991.1	AP002991.1	turquoise	0.0949759	0.416378	0.213049	0.450168	0.689639	0.488977
SOX9-AS1	SOX9-AS1	turquoise	0.112882	0.54436	0.249983	0.0927866	0.377991	0.55366
AC004160.1	AC004160.1	turquoise	0.0746985	0.427704	0.218575	0.0715058	0.324617	0.475337
CA12	CA12	turquoise	0.1074	0.311541	0.0658865	0.188856	0.404829	0.326238
SLC20A2	SLC20A2	turquoise	0.280449	0.479806	0.387316	0.484649	0.575927	0.688501
AL136441.1	AL136441.1	turquoise	0.0758217	0.302041	0.101671	0.0816302	0.0917536	0.241389
AC244230.2	AC244230.2	turquoise	0.187073	0.321433	0.0337155	0.0457135	0.0405686	0.281778
MMD2	MMD2	turquoise	0.128198	0.167047	0.133366	0.17742	0.271675	0.326482
LINC01359	LINC01359	turquoise	0.10712	0.495321	0.234505	0.0812016	0.39357	0.496649
KCNIP1	KCNIP1	turquoise	0.212286	0.388257	0.27272	0.435399	0.691517	0.560839
AL109809.1	AL109809.1	turquoise	0.0375285	0.485539	0.250055	0.0897525	0.412832	0.492586
AC018730.2	AC018730.2	turquoise	0.0918423	0.522375	0.246137	0.094991	0.397786	0.523125
NXN	NXN	turquoise	0.0403866	0.355789	0.169693	0.113445	0.19735	0.33931
PAX8-AS1	PAX8-AS1	turquoise	0.06269	0.420736	0.180425	0.0753063	0.226933	0.410639
AC007098.1	AC007098.1	turquoise	0.0607123	0.473072	0.245788	0.0824585	0.412382	0.499388
ZKSCAN7-AS1	ZKSCAN7-AS1	turquoise	0.119658	0.539327	0.249413	0.0918107	0.393324	0.54819
AC021660.3	AC021660.3	turquoise	0.0627497	0.361878	0.164661	0.08111	0.176929	0.378149
AC007000.3	AC007000.3	turquoise	0.0747108	0.536204	0.257598	0.0958087	0.363612	0.554743
SVIL-AS1	SVIL-AS1	turquoise	0.10593	0.535234	0.262311	0.0912475	0.403834	0.547607
AL590385.2	AL590385.2	turquoise	0.062635	0.208702	0.0672893	0.0300186	0.140841	0.207363
AP000769.1	AP000769.1	turquoise	0.0507974	0.48845	0.225524	0.0926868	0.302949	0.501682
PFKFB2	PFKFB2	turquoise	0.369407	0.442453	0.469084	0.406521	0.437294	0.582454
C8orf37-AS1	C8orf37-AS1	turquoise	0.346477	0.50974	0.310038	0.499209	0.671317	0.644166
ZFPM2-AS1	ZFPM2-AS1	turquoise	0.0589496	0.414499	0.190872	0.073204	0.322158	0.438813
AC011477.1	AC011477.1	turquoise	0.0764766	0.525548	0.264823	0.0916548	0.38668	0.54292
AC092902.2	AC092902.2	turquoise	0.154309	0.554338	0.237059	0.0927903	0.367329	0.55529
PRTG	PRTG	turquoise	0.22291	0.447619	0.25702	0.302653	0.365012	0.445588
SLC44A3	SLC44A3	turquoise	0.21951	0.415518	0.341582	0.421958	0.547881	0.638066
SHLD2	SHLD2	turquoise	0.319577	0.595658	0.362449	0.519539	0.626786	0.649828
PCED1B	PCED1B	turquoise	0.315704	0.51993	0.396034	0.462227	0.436364	0.632968
MAPK4	MAPK4	turquoise	0.131044	0.541884	0.206869	0.586087	0.720281	0.695015
AL646090.2	AL646090.2	turquoise	0.127197	0.357093	0.150851	0.0564752	0.222572	0.357946
FRG1HP	FRG1HP	turquoise	0.104222	0.552098	0.251262	0.0995305	0.366794	0.548086
ZNF663P	ZNF663P	turquoise	0.105054	0.524315	0.232718	0.0915316	0.314504	0.537905
AL512658.2	AL512658.2	turquoise	0.139274	0.380502	0.189873	0.063272	0.275435	0.371243
AL590094.1	AL590094.1	turquoise	0.119036	0.396409	0.144286	0.0616646	0.201609	0.410115
LINC01602	LINC01602	turquoise	0.0832573	0.200653	0.129341	0.0564459	0.201543	0.213003
ALK	ALK	turquoise	0.0966945	0.456495	0.144588	0.430343	0.646566	0.54005
AC067751.1	AC067751.1	turquoise	0.0817598	0.29483	0.0929219	0.0450543	0.212198	0.291968
ZNRF2P2	ZNRF2P2	turquoise	0.0987997	0.534617	0.272867	0.0962531	0.388285	0.547991
CCND2-AS1	CCND2-AS1	turquoise	0.0674308	0.484521	0.255119	0.085915	0.375839	0.514422
DCAF7	DCAF7	turquoise	0.265517	0.604194	0.373624	0.376827	0.522237	0.617923
CCDC144CP	CCDC144CP	turquoise	0.0090925	0.465944	0.267409	0.0893711	0.348993	0.491102
HSD17B7P2	HSD17B7P2	turquoise	0.11633	0.476327	0.200015	0.0803834	0.2875	0.46099
AL157911.1	AL157911.1	turquoise	0.357708	0.565943	0.239202	0.434921	0.594233	0.588928
SKINT1L	SKINT1L	turquoise	0.125081	0.408864	0.20528	0.0760836	0.277066	0.393003
AC097658.2	AC097658.2	turquoise	0.211622	0.345851	0.139327	0.0940268	0.0164775	0.332827
AC007368.1	AC007368.1	turquoise	0.15454	0.296781	0.126369	0.0543534	0.156265	0.272622
MPPED2-AS1	MPPED2-AS1	turquoise	0.0740981	0.384835	0.200088	0.0622856	0.256278	0.441709
AL365259.1	AL365259.1	turquoise	0.286296	0.353628	0.229303	0.35843	0.468292	0.42036
MYO1E	MYO1E	turquoise	0.361188	0.523549	0.436307	0.469533	0.486749	0.633393
KLF3-AS1	KLF3-AS1	turquoise	0.149684	0.51586	0.220721	0.0863057	0.333305	0.51523
PVT1	PVT1	turquoise	0.285256	0.453813	0.334097	0.240786	0.274806	0.465751
AL672167.1	AL672167.1	turquoise	0.0213845	0.192325	0.0434592	0.036587	0.123135	0.169219
MGLL	MGLL	turquoise	0.101623	0.487476	0.163423	0.438805	0.641838	0.58034
HPYR1	HPYR1	turquoise	-0.00461275	0.227288	0.105535	0.0445256	0.140779	0.215305
AC132008.2	AC132008.2	turquoise	0.111776	0.563563	0.260325	0.0979397	0.368494	0.56628
AC068152.1	AC068152.1	turquoise	0.0883563	0.543792	0.256706	0.0952725	0.379405	0.554291
TPT1-AS1	TPT1-AS1	turquoise	0.118977	0.572986	0.240358	0.101847	0.339326	0.565335
LINC00598	LINC00598	turquoise	0.23844	0.518505	0.285876	0.541597	0.71183	0.699631
ARMCX5-GPRASP2	ARMCX5-GPRASP2	turquoise	0.0982513	0.511137	0.255847	0.0865816	0.342902	0.533745
AL109809.4	AL109809.4	turquoise	0.0197533	0.475036	0.257636	0.0870521	0.395442	0.489812
AC006059.1	AC006059.1	turquoise	0.414266	0.547497	0.33759	0.499107	0.576381	0.586353
MIR3936HG	MIR3936HG	turquoise	0.125863	0.567314	0.249138	0.103227	0.331838	0.563738
PRRX1	PRRX1	turquoise	0.0856605	0.427033	0.180181	0.284525	0.25005	0.392132
ITPRID1	ITPRID1	turquoise	0.0688807	0.274718	0.08527	0.0526038	0.0882367	0.262421
CDH23	CDH23	turquoise	0.0506629	0.155585	0.175524	0.191308	0.238048	0.314207
AL512598.2	AL512598.2	turquoise	0.100296	0.470121	0.212422	0.0778155	0.385223	0.468144
ADAMTSL4-AS1	ADAMTSL4-AS1	turquoise	0.0898353	0.480698	0.236353	0.0787873	0.401765	0.508657
AC107398.3	AC107398.3	turquoise	0.0520433	0.502018	0.255736	0.0882309	0.398684	0.522014
PLCE1	PLCE1	turquoise	0.341622	0.409454	0.456219	0.380432	0.281742	0.520099
HIP1	HIP1	turquoise	0.231628	0.560561	0.291823	0.276467	0.370531	0.492061
OR52K3P	OR52K3P	turquoise	-0.0357997	0.208066	0.101906	0.0377134	0.210198	0.215715
AL133353.2	AL133353.2	turquoise	0.0777215	0.494355	0.23671	0.0891599	0.325624	0.508894
FLJ46284	FLJ46284	turquoise	0.097167	0.399874	0.198163	0.0655461	0.282563	0.423658
LGALSL-DT	LGALSL-DT	turquoise	0.11417	0.421333	0.18779	0.0774804	0.303642	0.403182
AL160314.2	AL160314.2	turquoise	0.128629	0.544403	0.240007	0.0915976	0.332203	0.562372
ZNF767P	ZNF767P	turquoise	0.121412	0.557213	0.240526	0.0975708	0.365654	0.554524
TET3	TET3	turquoise	0.144547	0.503185	0.194308	0.40678	0.588329	0.497578
STAG3L4	STAG3L4	turquoise	0.0987615	0.558161	0.246451	0.102118	0.333149	0.559247
AC007923.4	AC007923.4	turquoise	0.17884	0.322267	0.311498	0.282414	0.356978	0.413613
CASC19	CASC19	turquoise	0.0591342	0.371831	0.196734	0.0691653	0.286447	0.365391
ITPRID2	ITPRID2	turquoise	0.0822665	0.520275	0.239458	0.0942455	0.305173	0.544082
PRKCA	PRKCA	turquoise	0.195472	0.554717	0.266139	0.632411	0.678427	0.718839
DOP1A	DOP1A	turquoise	0.090494	0.555512	0.247477	0.0978938	0.372652	0.55809
NAV2	NAV2	turquoise	0.183033	0.450807	0.402206	0.444184	0.477465	0.69667
GUSBP9.1	GUSBP9.1	turquoise	0.126688	0.368987	0.119046	0.0574011	0.141943	0.383168
AC073569.2	AC073569.2	turquoise	0.255182	0.365247	0.157848	0.170282	0.0882423	0.360103
VWCE	VWCE	turquoise	0.254353	0.394422	0.310064	0.211275	0.325514	0.449605
AC104109.4	AC104109.4	turquoise	0.0903245	0.48706	0.243874	0.0786731	0.390931	0.511587
TTC28-AS1	TTC28-AS1	turquoise	0.102493	0.540708	0.247966	0.095165	0.368824	0.564107
DGKD	DGKD	turquoise	0.280569	0.534679	0.371026	0.432179	0.434413	0.58986
AC103874.1	AC103874.1	turquoise	0.0515708	0.404437	0.217945	0.0660504	0.413356	0.417765
FLJ34503	FLJ34503	turquoise	-0.00435897	0.156184	0.0503134	0.0298478	0.170631	0.152417
WDFY3-AS2	WDFY3-AS2	turquoise	0.0797337	0.500485	0.256293	0.0851608	0.409466	0.525923
DIP2C	DIP2C	turquoise	0.359477	0.675488	0.469712	0.579764	0.680126	0.801571
OR7E14P	OR7E14P	turquoise	0.0339756	0.441099	0.216435	0.0799478	0.319013	0.439802
ZBTB7C	ZBTB7C	turquoise	0.172034	0.55693	0.340755	0.386757	0.487685	0.625316
AC138409.2	AC138409.2	turquoise	0.106877	0.528152	0.223277	0.0921854	0.307756	0.540354
MAP3K14	MAP3K14	turquoise	0.185684	0.324749	0.354955	0.219209	0.266697	0.465704
NTN1	NTN1	turquoise	0.132486	0.405753	0.238359	0.152983	0.233063	0.358402
RELCH	RELCH	turquoise	0.083529	0.53538	0.249824	0.0986636	0.380888	0.556171
AC093535.2	AC093535.2	turquoise	0.0860473	0.543297	0.233507	0.0955272	0.351019	0.539927
AF064860.1	AF064860.1	turquoise	0.0884792	0.513418	0.237433	0.0857927	0.322742	0.534754
CTXND1	CTXND1	turquoise	0.0954131	0.438271	0.126788	0.367171	0.519307	0.407304
AC098679.2	AC098679.2	turquoise	0.103605	0.436217	0.18166	0.0796746	0.297984	0.456224
RPL23AP49	RPL23AP49	turquoise	0.16952	0.457488	0.171504	0.0695867	0.26121	0.465407
GALNT18	GALNT18	turquoise	0.242666	0.656172	0.302644	0.550264	0.68552	0.71127
AC073107.1	AC073107.1	turquoise	0.124427	0.562758	0.244954	0.0998164	0.350322	0.559531
APCDD1L-DT	APCDD1L-DT	turquoise	0.122567	0.408802	0.160471	0.0668541	0.304224	0.408912
AC139795.1	AC139795.1	turquoise	0.0893573	0.534502	0.254697	0.0921848	0.395105	0.551995
EPB41L4A	EPB41L4A	turquoise	0.122433	0.449446	0.270695	0.401264	0.523648	0.545685
AL591684.2	AL591684.2	turquoise	0.135319	0.538897	0.239188	0.0916103	0.337857	0.534485
ATE1-AS1	ATE1-AS1	turquoise	0.0493756	0.439212	0.236725	0.0820661	0.260606	0.44482
GAB2	GAB2	turquoise	0.351497	0.550563	0.495503	0.448347	0.458594	0.669681
CHMP1B2P	CHMP1B2P	turquoise	0.0717872	0.164721	0.124679	0.0250747	0.181281	0.19935
ST6GALNAC3	ST6GALNAC3	turquoise	0.288823	0.501475	0.478002	0.308754	0.302056	0.425734
AC110023.1	AC110023.1	turquoise	0.378196	0.548847	0.354842	0.495614	0.599534	0.662634
AC025171.1	AC025171.1	turquoise	0.138724	0.506736	0.220539	0.0819364	0.385211	0.508947
AC012291.2	AC012291.2	turquoise	0.119876	0.5561	0.246451	0.0982808	0.349212	0.552922
AL137025.1	AL137025.1	turquoise	0.23753	0.430745	0.219864	0.270547	0.35908	0.492622
AC097634.4	AC097634.4	turquoise	0.145573	0.477989	0.165441	0.0804837	0.262644	0.447278
CD38	CD38	turquoise	0.289324	0.495092	0.341138	0.461768	0.622333	0.61042
GSE1	GSE1	turquoise	0.174012	0.545808	0.331991	0.320167	0.41421	0.515433
TEX21P	TEX21P	turquoise	0.178062	0.538365	0.200961	0.0949579	0.256405	0.51138
THEM7P	THEM7P	turquoise	0.0937215	0.402047	0.1808	0.0888029	0.270164	0.415389
AC009120.2	AC009120.2	turquoise	0.0989425	0.564008	0.253182	0.102792	0.353635	0.554842
AL137009.1	AL137009.1	turquoise	0.10204	0.482565	0.227939	0.0785992	0.389626	0.491723
PTPRE	PTPRE	turquoise	0.12672	0.473658	0.262124	0.246399	0.303291	0.428465
AC132153.1	AC132153.1	turquoise	0.177013	0.306143	0.0402839	0.0489114	0.0603764	0.308431
AL158071.3	AL158071.3	turquoise	-0.0106962	0.368975	0.228433	0.0724714	0.257499	0.415689
LINC00174	LINC00174	turquoise	0.129896	0.551957	0.241856	0.0905455	0.376202	0.548297
SEMA3D	SEMA3D	turquoise	0.0509231	0.245065	0.102951	0.239442	0.276401	0.324948
ANO6	ANO6	turquoise	0.22691	0.563587	0.298628	0.627088	0.573016	0.671988
LUCAT1	LUCAT1	turquoise	0.0859636	0.431315	0.181807	0.0662888	0.339842	0.434957
AL731577.2	AL731577.2	turquoise	0.0827421	0.533975	0.24559	0.0911969	0.345259	0.55156
AL592429.2	AL592429.2	turquoise	0.149419	0.460764	0.17683	0.0737551	0.271644	0.469318
AL109840.2	AL109840.2	turquoise	0.0787164	0.342986	0.166248	0.0528199	0.260902	0.358784
APBA2	APBA2	turquoise	0.24995	0.533649	0.361122	0.443123	0.621645	0.635554
AMOTL1	AMOTL1	turquoise	0.177743	0.439206	0.197496	0.37569	0.456857	0.458282
SNTB1	SNTB1	turquoise	0.187004	0.445656	0.354583	0.271679	0.258519	0.427936
UBE2Q2P2	UBE2Q2P2	turquoise	0.091404	0.529731	0.253518	0.0939169	0.373954	0.54265
AC095032.1	AC095032.1	turquoise	0.0468151	0.450551	0.238294	0.0753656	0.354059	0.477252
ABCA17P	ABCA17P	turquoise	0.0691173	0.453313	0.245929	0.0792755	0.295867	0.496153
DOK5	DOK5	turquoise	0.128918	0.48916	0.231965	0.508759	0.63131	0.605621
AC006460.2	AC006460.2	turquoise	0.139874	0.495788	0.193747	0.0866719	0.283377	0.483976
DPY19L2P1	DPY19L2P1	turquoise	0.129741	0.409823	0.220543	0.0796484	0.274283	0.413817
SNHG5	SNHG5	turquoise	0.105166	0.549961	0.242346	0.0954087	0.353028	0.561601
AC111188.1	AC111188.1	turquoise	0.101539	0.245949	0.0668374	0.0430683	0.17357	0.240485
AL445472.1	AL445472.1	turquoise	0.255838	0.512457	0.347829	0.456475	0.579827	0.622076
PTCSC2	PTCSC2	turquoise	0.118772	0.413275	0.137777	0.0731382	0.272401	0.401764
RIPK2	RIPK2	turquoise	0.288126	0.478217	0.352186	0.31992	0.270978	0.478355
AC127526.2	AC127526.2	turquoise	0.100445	0.313125	0.150152	0.0485669	0.218344	0.309002
CHIAP3	CHIAP3	turquoise	0.0456374	0.21031	0.0793831	0.0569882	0.10132	0.202963
AC009542.2	AC009542.2	turquoise	0.0565621	0.24576	0.142853	0.0391709	0.214013	0.283219
KCNN3	KCNN3	turquoise	0.216856	0.61276	0.227025	0.522741	0.660443	0.661894
ZNF433-AS1	ZNF433-AS1	turquoise	0.0727481	0.480161	0.229681	0.0832718	0.318515	0.478102
AC091078.1	AC091078.1	turquoise	0.379955	0.577184	0.324402	0.477751	0.632567	0.670546
AL137145.2	AL137145.2	turquoise	0.321568	0.46906	0.35897	0.459958	0.620461	0.685317
SORBS1	SORBS1	turquoise	0.168073	0.458431	0.273629	0.441358	0.421686	0.616
AC092745.2	AC092745.2	turquoise	0.138078	0.543623	0.210867	0.0938905	0.28978	0.548823
AC009899.1	AC009899.1	turquoise	0.0218216	0.315801	0.153195	0.0563109	0.356186	0.33326
RP9P	RP9P	turquoise	0.0434168	0.491452	0.257614	0.0871438	0.395849	0.500615
AC007318.2	AC007318.2	turquoise	0.0622391	0.522638	0.257358	0.0980511	0.352518	0.528905
AC138207.8	AC138207.8	turquoise	0.042096	0.491154	0.25539	0.0858466	0.358286	0.517028
AC104389.4	AC104389.4	turquoise	0.0321681	0.237576	0.14616	0.112489	0.0359082	0.224318
PRXL2A	PRXL2A	turquoise	0.0819674	0.530546	0.237359	0.0925168	0.381454	0.534348
BCYRN1	BCYRN1	turquoise	0.10083	0.500105	0.210223	0.0866737	0.280875	0.483391
LINC01237	LINC01237	turquoise	0.0769101	0.468692	0.24635	0.0803646	0.416824	0.484198
PEBP4	PEBP4	turquoise	0.226815	0.470305	0.326947	0.352087	0.558369	0.547034
LINC01833	LINC01833	turquoise	0.0390856	0.218161	0.0104299	0.158492	0.251286	0.166036
ZNRF2P1	ZNRF2P1	turquoise	0.0687852	0.498537	0.271544	0.0828916	0.383926	0.519868
PGM5P2	PGM5P2	turquoise	0.0895861	0.377125	0.160917	0.0589848	0.308344	0.388642
MT1JP	MT1JP	turquoise	-0.0219834	0.301894	0.161974	0.0552972	0.190719	0.310828
GPR39	GPR39	turquoise	0.252784	0.383051	0.249296	0.350985	0.530522	0.472009
AC006001.3	AC006001.3	turquoise	0.0889614	0.556101	0.250202	0.103229	0.332056	0.549286
AC091057.1	AC091057.1	turquoise	0.0457446	0.310541	0.141835	0.0500655	0.211706	0.323003
TPRXL	TPRXL	turquoise	0.0467665	0.378895	0.174609	0.0704478	0.256961	0.383056
PATL2	PATL2	turquoise	0.218916	0.377203	0.213561	0.154036	0.270307	0.410767
LINC00506	LINC00506	turquoise	0.11349	0.471933	0.221463	0.0760676	0.294697	0.493081
SYNE2	SYNE2	turquoise	0.129983	0.405178	0.311988	0.216216	0.211529	0.373211
AC012618.3	AC012618.3	turquoise	0.0789792	0.501633	0.227465	0.0929279	0.325307	0.482471
UNQ6494	UNQ6494	turquoise	0.00516143	0.347962	0.19345	0.0576398	0.291819	0.371263
MYLK	MYLK	turquoise	0.198019	0.555407	0.246846	0.484037	0.58003	0.564815
SRD5A3-AS1	SRD5A3-AS1	turquoise	0.0674582	0.347963	0.144435	0.0543193	0.270363	0.377421
RPS10P7	RPS10P7	turquoise	0.125938	0.509549	0.219566	0.0883614	0.347165	0.50727
PARGP1	PARGP1	turquoise	0.117504	0.546701	0.246794	0.0941674	0.371966	0.555985
AP002495.1	AP002495.1	turquoise	0.110016	0.529803	0.229883	0.0933584	0.34972	0.529488
AC006994.2	AC006994.2	turquoise	0.0477522	0.441597	0.246432	0.0802537	0.350659	0.494518
LINC01118	LINC01118	turquoise	0.0862958	0.460051	0.234872	0.0688515	0.364119	0.471832
RPSAP52	RPSAP52	turquoise	0.145392	0.318306	0.126185	0.0470817	0.171957	0.285791
ARLNC1	ARLNC1	turquoise	0.13203	0.431822	0.198839	0.0749379	0.255686	0.444271
AC136759.1	AC136759.1	turquoise	0.114418	0.379016	0.156557	0.082723	0.168632	0.353247
SPRED2	SPRED2	turquoise	0.12384	0.479563	0.198331	0.492621	0.680801	0.537377
AC017002.6	AC017002.6	turquoise	0.0447561	0.391722	0.160778	0.0661637	0.295564	0.416655
STUM	STUM	turquoise	0.143204	0.32035	0.379802	0.192427	0.266768	0.407054
AC010624.1	AC010624.1	turquoise	0.126464	0.348988	0.0950359	0.0618592	0.117532	0.347983
AL157712.1	AL157712.1	turquoise	0.120906	0.399419	0.158433	0.0671782	0.182296	0.43254
UST	UST	turquoise	0.162339	0.432794	0.16244	0.456503	0.619448	0.562439
ADAMTS7P4	ADAMTS7P4	turquoise	0.0186908	0.210047	0.123677	0.0364228	0.193346	0.243543
UBE2Q2P1	UBE2Q2P1	turquoise	0.148226	0.543654	0.22803	0.0864801	0.374198	0.548821
GRK5	GRK5	turquoise	0.0380611	0.296311	0.19322	0.10031	0.118427	0.265353
ZIC1	ZIC1	turquoise	0.356174	0.601517	0.433138	0.505235	0.655402	0.75558
PACRG	PACRG	turquoise	0.331198	0.662455	0.42582	0.530171	0.66027	0.687392
ADCY8	ADCY8	turquoise	0.277607	0.558232	0.42313	0.489742	0.478739	0.675968
CHSY1	CHSY1	turquoise	0.24497	0.565245	0.359219	0.563719	0.687499	0.700143
NWD1	NWD1	turquoise	0.0205027	0.320483	0.0921722	0.252278	0.312994	0.327407
AC092969.1	AC092969.1	turquoise	0.04703	0.380733	0.211289	0.073559	0.325121	0.386631
SNTB2	SNTB2	turquoise	0.167823	0.55131	0.358439	0.337524	0.409961	0.561095
SLC24A3	SLC24A3	turquoise	0.0445802	0.439673	0.0276775	0.349087	0.540302	0.356282
ABBA01000935.2	ABBA01000935.2	turquoise	0.141057	0.37867	0.140046	0.0638219	0.178261	0.341927
SOCS2-AS1	SOCS2-AS1	turquoise	0.141953	0.304683	0.0417796	0.0436813	0.0571908	0.281938
TMOD3	TMOD3	turquoise	0.210497	0.508704	0.24633	0.480373	0.561936	0.590444
KBTBD12	KBTBD12	turquoise	0.200815	0.504138	0.299482	0.512643	0.713074	0.623603
UFL1-AS1	UFL1-AS1	turquoise	0.344203	0.529613	0.275031	0.453669	0.627693	0.568258
MAGI2-AS3	MAGI2-AS3	turquoise	0.0811285	0.536708	0.265545	0.0913037	0.376866	0.558397
LIPE-AS1	LIPE-AS1	turquoise	0.254293	0.604793	0.387251	0.408673	0.547769	0.643149
AC244669.2	AC244669.2	turquoise	0.0235676	0.435223	0.218516	0.077179	0.282958	0.457988
GPR156	GPR156	turquoise	0.23554	0.399055	0.269448	0.31929	0.430899	0.492796
NAV1	NAV1	turquoise	0.356453	0.560358	0.579147	0.440507	0.490406	0.733706
IL33	IL33	turquoise	0.308194	0.53555	0.312648	0.497245	0.643188	0.654115
FRMPD2	FRMPD2	turquoise	0.325755	0.417866	0.349031	0.270882	0.309046	0.435668
AC068620.3	AC068620.3	turquoise	0.0901047	0.435411	0.184145	0.0693154	0.379964	0.438996
PDE8A	PDE8A	turquoise	0.383154	0.668308	0.394578	0.548981	0.689967	0.764403
GARS-DT	GARS-DT	turquoise	0.0801488	0.537658	0.262887	0.0947084	0.37865	0.548071
AC097515.1	AC097515.1	turquoise	0.321558	0.454155	0.297094	0.474706	0.583442	0.605629
TPTE2P1	TPTE2P1	turquoise	0.131797	0.417763	0.180058	0.071639	0.245124	0.382099
ELN	ELN	turquoise	0.142006	0.297119	0.326269	0.172465	0.21258	0.321159
WWC1	WWC1	turquoise	0.162007	0.611566	0.223985	0.516223	0.679192	0.682063
ZEB1-AS1	ZEB1-AS1	turquoise	0.205106	0.47165	0.229813	0.397069	0.548124	0.517945
FIRRE	FIRRE	turquoise	0.1885	0.435541	0.230093	0.396666	0.567087	0.550602
PKD1L2	PKD1L2	turquoise	0.218511	0.465139	0.127749	0.07327	0.17526	0.418349
AC022294.1	AC022294.1	turquoise	0.158543	0.427209	0.230397	0.390577	0.629415	0.504827
DAAM2	DAAM2	turquoise	0.297541	0.504113	0.328252	0.413553	0.417857	0.476294
AC104162.1	AC104162.1	turquoise	0.129168	0.4636	0.215069	0.0752258	0.343783	0.477717
TEX15	TEX15	turquoise	0.155868	0.458297	0.223577	0.348168	0.414052	0.443431
AC090114.3	AC090114.3	turquoise	0.118349	0.52901	0.229808	0.0914816	0.33427	0.535797
RGS22	RGS22	turquoise	0.388295	0.516708	0.346599	0.368766	0.503008	0.542581
GATAD2A	GATAD2A	turquoise	0.216244	0.555293	0.336257	0.385299	0.535896	0.641087
AL137781.1	AL137781.1	turquoise	-0.0203088	0.303327	0.194952	0.0641239	0.218179	0.356873
AC007495.1	AC007495.1	turquoise	0.212076	0.535092	0.215017	0.485206	0.689552	0.607375
NR6A1	NR6A1	turquoise	0.157083	0.573172	0.239349	0.494086	0.654538	0.642791
AL158058.1	AL158058.1	turquoise	0.217398	0.389114	0.202377	0.337313	0.563745	0.429099
GBA3	GBA3	turquoise	0.0591956	0.315048	0.106956	0.0475532	0.162799	0.293323
CUTALP	CUTALP	turquoise	0.0978052	0.466733	0.184756	0.0767636	0.284122	0.450668
AC064875.1	AC064875.1	turquoise	0.0495237	0.311932	0.217111	0.0508781	0.333607	0.358219
AP000317.2	AP000317.2	turquoise	0.0387417	0.446455	0.20255	0.0777838	0.287914	0.462573
FLJ21408	FLJ21408	turquoise	0.0976046	0.501501	0.23597	0.0873934	0.350977	0.523548
GNB4	GNB4	turquoise	0.244415	0.534268	0.3116	0.482746	0.521335	0.600466
HSD52	HSD52	turquoise	0.122004	0.329541	0.140422	0.0479888	0.247516	0.309525
MIR34AHG	MIR34AHG	turquoise	0.187763	0.211285	0.282446	0.105488	0.110928	0.2584
CCDC144B	CCDC144B	turquoise	0.0953834	0.53444	0.251539	0.0978973	0.340359	0.535734
TFP1	TFP1	turquoise	0.136861	0.533808	0.229124	0.0917592	0.323803	0.531099
ST3GAL1	ST3GAL1	turquoise	0.223845	0.555766	0.329505	0.421217	0.621448	0.648348
TUG1	TUG1	turquoise	0.0937036	0.555715	0.249934	0.0956707	0.357929	0.560511
AL390783.1	AL390783.1	turquoise	0.0184604	0.359515	0.188696	0.0649676	0.332626	0.349327
HELLPAR	HELLPAR	turquoise	-0.0216407	0.164374	0.0867183	0.0356807	0.159375	0.176815
AC008050.1	AC008050.1	turquoise	0.135629	0.344886	0.108203	0.228936	0.399488	0.348285
LINC02028	LINC02028	turquoise	0.110064	0.410012	0.232308	0.0624653	0.362116	0.393451
LINC02235	LINC02235	turquoise	0.10651	0.420341	0.164679	0.125034	0.354942	0.424791
AL163952.1	AL163952.1	turquoise	0.0325506	0.391499	0.261191	0.0794805	0.297331	0.39189
INSYN2	INSYN2	turquoise	0.107989	0.479339	0.208401	0.0907417	0.321312	0.469123
MTHFD1L	MTHFD1L	turquoise	0.200012	0.542513	0.408233	0.507629	0.599795	0.732229
NPAS2	NPAS2	turquoise	0.048171	0.450641	0.24914	0.326512	0.356085	0.503782
AC010197.2	AC010197.2	turquoise	-0.0124583	0.329842	0.149399	0.0677131	0.253468	0.359467
AC010210.1	AC010210.1	turquoise	0.156999	0.532172	0.23353	0.0842158	0.323198	0.552785
AC245748.2	AC245748.2	turquoise	0.0649725	0.275762	0.144247	0.0429208	0.217225	0.296562
ZNF561-AS1	ZNF561-AS1	turquoise	0.0903285	0.53171	0.247853	0.0896854	0.368849	0.541945
RUBCNL	RUBCNL	turquoise	0.156508	0.375299	0.218387	0.473715	0.619598	0.45809
LAMA3	LAMA3	turquoise	0.114729	0.422084	0.359092	0.250767	0.300459	0.449964
TEX9	TEX9	turquoise	0.346728	0.578624	0.298279	0.525936	0.642994	0.659264
ANOS1	ANOS1	turquoise	0.302053	0.550125	0.384862	0.530869	0.622882	0.740332
TCF7L1	TCF7L1	turquoise	0.209359	0.613931	0.298649	0.497446	0.595761	0.63724
RPL10P19	RPL10P19	turquoise	0.117641	0.536352	0.241213	0.0905878	0.35569	0.530422
GGTA1P	GGTA1P	turquoise	0.116888	0.440256	0.18622	0.0727724	0.308761	0.45349
MDFIC	MDFIC	turquoise	0.324638	0.595983	0.303178	0.494486	0.576399	0.611125
PLPP3	PLPP3	turquoise	0.262879	0.636268	0.228164	0.589703	0.763184	0.684117
ST5	ST5	turquoise	0.236687	0.546327	0.255208	0.392864	0.541402	0.582628
AC036214.1	AC036214.1	turquoise	0.191706	0.403101	0.240519	0.392271	0.539933	0.512982
C2CD6	C2CD6	turquoise	0.229087	0.36593	0.204929	0.388213	0.560079	0.452469
HKDC1	HKDC1	turquoise	0.212546	0.355326	0.169582	0.263062	0.388039	0.36728
AP000446.1	AP000446.1	turquoise	0.262375	0.539839	0.318124	0.473918	0.625361	0.624517
LINC00500	LINC00500	turquoise	0.170138	0.292201	0.213546	0.363072	0.475126	0.414023
AC008127.1	AC008127.1	turquoise	0.338213	0.552013	0.314712	0.332163	0.37723	0.496341
SMG1P3	SMG1P3	turquoise	0.12041	0.542808	0.21479	0.0938468	0.336219	0.524967
GMPR	GMPR	turquoise	0.175321	0.491872	0.326711	0.350413	0.36706	0.511891
AL669831.3	AL669831.3	turquoise	0.120774	0.518601	0.243333	0.0871079	0.38523	0.515036
ZNRD1ASP	ZNRD1ASP	turquoise	0.0862378	0.520605	0.262454	0.090291	0.395843	0.54085
SEL1L3	SEL1L3	turquoise	-0.0936335	0.16591	0.0537802	0.233999	0.464317	0.255202
HIVEP3	HIVEP3	turquoise	0.216671	0.641196	0.38818	0.398896	0.507203	0.603697
AC089987.1	AC089987.1	turquoise	0.113085	0.406302	0.22707	0.0647025	0.337657	0.43585
AC078785.1	AC078785.1	turquoise	0.325493	0.550335	0.316678	0.499441	0.606334	0.630198
RNF103-CHMP3	RNF103-CHMP3	turquoise	0.161691	0.410044	0.278156	0.234997	0.4119	0.46052
AHSA2P	AHSA2P	turquoise	0.0475077	0.50701	0.255658	0.0920362	0.36745	0.513953
AC104170.1	AC104170.1	turquoise	0.0293767	0.272271	0.093128	0.191955	0.375044	0.30862
CDHR3	CDHR3	turquoise	0.351	0.638236	0.383066	0.621796	0.795337	0.835856
AC007611.1	AC007611.1	turquoise	0.0998298	0.297778	0.110583	0.1685	0.291434	0.262243
AC245297.1	AC245297.1	turquoise	0.0417187	0.452976	0.22804	0.0790086	0.298094	0.457723
AL589935.2	AL589935.2	turquoise	0.197166	0.370295	0.0457489	0.0672187	0.0322725	0.336494
AC019257.1	AC019257.1	turquoise	0.244916	0.370947	0.28094	0.455057	0.507396	0.5041
AC114956.3	AC114956.3	turquoise	0.0984432	0.506808	0.236723	0.0886256	0.380073	0.53401
YAE1	YAE1	turquoise	0.00915141	0.455236	0.252371	0.0850686	0.338898	0.490257
LINC00173	LINC00173	turquoise	0.189684	0.454333	0.119602	0.0699777	0.147624	0.448768
ABCC1	ABCC1	turquoise	0.14026	0.4731	0.253757	0.233828	0.343333	0.464958
ZNF826P	ZNF826P	turquoise	0.107417	0.495635	0.194877	0.0964168	0.284155	0.481503
CPM	CPM	turquoise	0.213799	0.44671	0.227137	0.299738	0.430474	0.436913
AC092471.1	AC092471.1	turquoise	0.107452	0.516245	0.233856	0.0932588	0.315537	0.519288
AL353743.1	AL353743.1	turquoise	0.059646	0.507302	0.259029	0.0944115	0.349179	0.525553
CAMK1D	CAMK1D	turquoise	0.201268	0.698365	0.357373	0.413614	0.493746	0.651375
EVA1C	EVA1C	turquoise	0.259601	0.449838	0.398605	0.423898	0.617923	0.633253
CRYBB2P1	CRYBB2P1	turquoise	0.0671933	0.511608	0.233796	0.0894826	0.356424	0.534304
AC069368.1	AC069368.1	turquoise	0.118662	0.313401	0.16561	0.266889	0.366255	0.433944
AC009879.3	AC009879.3	turquoise	0.1074	0.497483	0.20909	0.0818583	0.370707	0.507166
RIC8B	RIC8B	turquoise	0.253794	0.567464	0.298703	0.515019	0.562831	0.628249
ATP1A1-AS1	ATP1A1-AS1	turquoise	0.0739369	0.528702	0.252429	0.0970424	0.368656	0.520021
IQCA1	IQCA1	turquoise	0.301408	0.658347	0.322693	0.506129	0.663713	0.69772
IL6R	IL6R	turquoise	0.144418	0.434912	0.195435	0.374587	0.564696	0.511096
TPTE2P5	TPTE2P5	turquoise	0.0892324	0.528642	0.257201	0.0973221	0.371698	0.533543
STK40	STK40	turquoise	0.0351235	0.246112	0.183618	0.0399493	0.117949	0.244827
ARHGEF11	ARHGEF11	turquoise	0.321088	0.633066	0.408457	0.551948	0.691332	0.757936
TRMT11	TRMT11	turquoise	0.37666	0.70454	0.398759	0.485084	0.630808	0.728378
DOP1B	DOP1B	turquoise	0.121454	0.520027	0.248925	0.0947789	0.363733	0.51359
AC013391.2	AC013391.2	turquoise	0.182689	0.386646	0.047935	0.0578711	0.0816171	0.347533
TANC1	TANC1	turquoise	0.305792	0.435129	0.373213	0.436924	0.384948	0.575511
AL133166.1	AL133166.1	turquoise	0.0653628	0.289839	0.132303	0.0488319	0.270096	0.299276
PLEKHH2	PLEKHH2	turquoise	0.326927	0.539108	0.416759	0.328755	0.425306	0.551379
AACSP1	AACSP1	turquoise	0.0802991	0.22411	0.0783674	0.0350148	0.198185	0.239748
MCF2L2	MCF2L2	turquoise	0.327763	0.601562	0.408797	0.466089	0.658962	0.654106
PDZPH1P	PDZPH1P	turquoise	0.02124	0.231858	0.148632	0.0550903	0.153645	0.249749
SRP54-AS1	SRP54-AS1	turquoise	0.0929631	0.525487	0.247256	0.0912778	0.354945	0.535303
INTS4P1	INTS4P1	turquoise	0.0769031	0.430861	0.230764	0.0805227	0.308616	0.45763
ZNF883.1	ZNF883.1	turquoise	0.0727823	0.437625	0.205648	0.0750898	0.375995	0.477185
AL035458.2	AL035458.2	turquoise	0.132473	0.48118	0.186887	0.0779948	0.259958	0.476845
C11orf65	C11orf65	turquoise	0.348712	0.545133	0.286912	0.502019	0.661874	0.60244
ATXN7L1	ATXN7L1	turquoise	0.215211	0.605791	0.330225	0.398894	0.508421	0.605993
AL137803.1	AL137803.1	turquoise	0.0860009	0.389008	0.168377	0.0648568	0.320707	0.398739
AC097717.1	AC097717.1	turquoise	0.0933129	0.366783	0.211127	0.0720406	0.272624	0.352161
AC013717.1	AC013717.1	turquoise	0.0380749	0.359381	0.233734	0.0590135	0.358192	0.414228
AC092447.7	AC092447.7	turquoise	0.104981	0.27494	0.204528	0.0394818	0.247804	0.280691
AZIN1-AS1	AZIN1-AS1	turquoise	0.236401	0.516119	0.242606	0.382192	0.564951	0.584042
AL354863.1	AL354863.1	turquoise	0.0349385	0.432797	0.265859	0.0793492	0.407323	0.463887
SLC39A11	SLC39A11	turquoise	-0.0221056	0.297468	0.153516	0.310015	0.379233	0.390117
DCLK2	DCLK2	turquoise	0.338873	0.686341	0.370843	0.627863	0.696381	0.812509
SIK2	SIK2	turquoise	0.330087	0.689037	0.393594	0.612391	0.672754	0.768739
GPI	GPI	turquoise	0.24978	0.45475	0.332699	0.326664	0.409099	0.53937
TNFAIP8L3	TNFAIP8L3	turquoise	0.0967865	0.31537	0.205094	0.201875	0.348394	0.331209
TTC41P	TTC41P	turquoise	0.113547	0.469507	0.192411	0.0844621	0.282705	0.469935
RNF144A-AS1	RNF144A-AS1	turquoise	0.0773148	0.197874	0.047561	0.0287084	0.147893	0.220951
CCDC190	CCDC190	turquoise	0.112262	0.390629	0.110136	0.205807	0.261277	0.316494
ANKRD20A21P	ANKRD20A21P	turquoise	0.0982651	0.353439	0.106083	0.0802242	0.0774257	0.286223
AL358453.1	AL358453.1	turquoise	0.05958	0.220373	0.0962546	0.0339492	0.125991	0.227705
HNF4G	HNF4G	turquoise	0.230632	0.552937	0.270195	0.485459	0.646653	0.643458
AC010148.1	AC010148.1	turquoise	0.0401028	0.271095	0.119213	0.0499944	0.30474	0.300322
AC244033.2	AC244033.2	turquoise	0.0785913	0.520991	0.236359	0.0946008	0.330236	0.529971
LINC01814	LINC01814	turquoise	0.0972714	0.453265	0.21412	0.0743403	0.386019	0.456446
Z93930.2	Z93930.2	turquoise	0.249388	0.510597	0.319208	0.294901	0.403773	0.532041
GOLGA2P9	GOLGA2P9	turquoise	-0.00103666	0.282766	0.172257	0.0467959	0.176123	0.237105
CASC2	CASC2	turquoise	0.358563	0.631452	0.32013	0.552427	0.689147	0.692442
CRAT37	CRAT37	turquoise	0.151295	0.245832	0.0722015	0.0323601	0.1071	0.249379
AL590652.1	AL590652.1	turquoise	0.104352	0.448804	0.220335	0.0975178	0.301294	0.449462
TEX2	TEX2	turquoise	0.256398	0.46296	0.358619	0.418067	0.485361	0.595284
KIAA1211	KIAA1211	turquoise	0.243152	0.616903	0.336512	0.475125	0.59249	0.630606
ZNF676	ZNF676	turquoise	0.155556	0.256326	0.209377	0.228898	0.407931	0.359802
AC087482.1	AC087482.1	turquoise	0.122402	0.353342	0.201647	0.290842	0.515647	0.495421
AC124944.3	AC124944.3	turquoise	0.0863041	0.54687	0.256661	0.101819	0.360469	0.540897
ZNF528-AS1	ZNF528-AS1	turquoise	0.12823	0.547511	0.216259	0.0969437	0.322821	0.541458
CREM	CREM	turquoise	0.272169	0.555172	0.337069	0.591194	0.643686	0.687885
RFX4	RFX4	turquoise	0.250668	0.547617	0.337548	0.600934	0.651156	0.773247
GGT3P	GGT3P	turquoise	-0.00332021	0.171964	0.0963053	0.0294229	0.124396	0.174516
LINC01085	LINC01085	turquoise	0.058447	0.395878	0.200466	0.0760659	0.291137	0.407319
PSMA1	PSMA1	turquoise	0.0654324	0.398844	0.221056	0.478008	0.652407	0.485593
HERC2P2	HERC2P2	turquoise	0.0553878	0.503317	0.242302	0.0901201	0.350495	0.516241
CROCCP3	CROCCP3	turquoise	0.0945254	0.546546	0.255153	0.102113	0.325483	0.543351
DHRS7B	DHRS7B	turquoise	0.292767	0.631868	0.378656	0.44008	0.547476	0.649182
CR382285.1	CR382285.1	turquoise	0.0320409	0.463958	0.257989	0.0811385	0.365796	0.521399
INTS4P2	INTS4P2	turquoise	0.0547675	0.383775	0.204183	0.0623646	0.355257	0.391619
AC078778.2	AC078778.2	turquoise	0.01856	0.179253	0.117427	0.0317853	0.137631	0.196283
AC007448.4	AC007448.4	turquoise	0.0507456	0.442583	0.24386	0.0841756	0.297855	0.456389
CA8	CA8	turquoise	0.244812	0.521436	0.244294	0.556685	0.675725	0.650124
MAMDC2-AS1	MAMDC2-AS1	turquoise	0.260956	0.47073	0.280766	0.394307	0.469907	0.545424
MKLN1-AS	MKLN1-AS	turquoise	-0.0264138	0.375182	0.238621	0.070987	0.298242	0.402821
SH3RF3	SH3RF3	turquoise	0.0881404	0.426463	0.148657	0.298677	0.420512	0.384443
AC116562.4	AC116562.4	turquoise	0.102652	0.390304	0.156182	0.0673962	0.291625	0.41049
AC098591.1	AC098591.1	turquoise	0.0917396	0.363465	0.162073	0.0583857	0.202218	0.357628
CCDC170	CCDC170	turquoise	0.194778	0.282688	0.254619	0.102553	0.149373	0.262519
DLG5	DLG5	turquoise	0.234318	0.560693	0.348678	0.455638	0.569029	0.673108
DNM1P47	DNM1P47	turquoise	0.150576	0.302223	0.016392	0.0622248	-0.0115449	0.235937
AC004540.1	AC004540.1	turquoise	0.264424	0.445456	0.313598	0.29561	0.452097	0.449316
DRAIC	DRAIC	turquoise	0.258148	0.53361	0.21169	0.365424	0.481226	0.525363
NBEAP1	NBEAP1	turquoise	-0.044042	0.26949	0.167635	0.0510881	0.203234	0.28321
DGCR9	DGCR9	turquoise	0.0964143	0.493222	0.245584	0.0814869	0.234108	0.466502
AP000688.1	AP000688.1	turquoise	0.132891	0.44114	0.207622	0.0725311	0.288932	0.459463
AC018563.1	AC018563.1	turquoise	0.0714981	0.219424	0.132957	0.0357191	0.179208	0.210673
VWA5B1	VWA5B1	turquoise	0.0525818	0.255973	0.15234	0.134912	0.161789	0.223753
ALDH1L1-AS2	ALDH1L1-AS2	turquoise	0.157757	0.355559	0.124804	0.234672	0.428592	0.371703
ZNF271P	ZNF271P	turquoise	0.0817496	0.524888	0.235248	0.0935409	0.36793	0.535208
AL355499.1	AL355499.1	turquoise	0.0563481	0.207109	0.100368	0.029769	0.130098	0.20568
ENOSF1	ENOSF1	turquoise	0.316803	0.464505	0.369488	0.359056	0.582051	0.580501
AC002069.2	AC002069.2	turquoise	-0.0360435	0.20927	0.153204	0.0377055	0.203253	0.244576
C9orf147	C9orf147	turquoise	0.202974	0.446858	0.170343	0.36509	0.473724	0.445528
AC137735.2	AC137735.2	turquoise	0.115911	0.272192	0.143578	0.0416338	0.199688	0.276218
LINC00869	LINC00869	turquoise	0.114449	0.513658	0.242154	0.0833734	0.375394	0.539944
AC007785.1	AC007785.1	turquoise	0.218917	0.440497	0.311997	0.405375	0.550447	0.5313
MAML2	MAML2	turquoise	0.153878	0.51465	0.163777	0.605965	0.629922	0.57568
AC090825.1	AC090825.1	turquoise	0.195815	0.384923	0.206014	0.373226	0.413162	0.485156
AC022413.1	AC022413.1	turquoise	0.0360567	0.143508	0.0748928	0.0226599	0.170967	0.159656
CCDC162P	CCDC162P	turquoise	0.102095	0.478053	0.200077	0.0845444	0.356162	0.474434
MAMLD1	MAMLD1	turquoise	0.20809	0.527448	0.368672	0.324951	0.433081	0.558444
ATP8A2P3	ATP8A2P3	turquoise	-0.0143523	0.280869	0.189425	0.0503587	0.250586	0.334927
PITPNC1	PITPNC1	turquoise	0.0707909	0.378067	0.165808	0.373385	0.604436	0.55207
GRIK4	GRIK4	turquoise	0.106931	0.49967	0.225254	0.29888	0.289845	0.408391
MYOM1	MYOM1	turquoise	0.198765	0.535022	0.189264	0.364973	0.499391	0.551276
SLC9B1	SLC9B1	turquoise	0.329033	0.4946	0.240275	0.428128	0.624901	0.558263
TSPAN18	TSPAN18	turquoise	0.181461	0.351467	0.0566928	0.0866638	0.127263	0.323179
AL161804.1	AL161804.1	turquoise	0.0630695	0.28541	0.0999525	0.0657498	0.1663	0.27363
LRRFIP1	LRRFIP1	turquoise	0.213387	0.659631	0.400777	0.412795	0.532389	0.651317
SPATA6L	SPATA6L	turquoise	0.183465	0.492322	0.273839	0.317366	0.372624	0.450533
NME9	NME9	turquoise	0.104666	0.391541	0.20974	0.380376	0.512943	0.460809
TPTE2P2	TPTE2P2	turquoise	0.0151075	0.281169	0.151728	0.0469376	0.321164	0.302975
AP002762.1	AP002762.1	turquoise	0.0557797	0.276409	0.117599	0.0509901	0.195663	0.241418
C2orf27A	C2orf27A	turquoise	0.155144	0.363301	0.0706125	0.0558437	0.0597646	0.335004
ABHD3	ABHD3	turquoise	0.0354696	0.295327	0.0575518	0.148801	0.281939	0.280549
KRT18P55	KRT18P55	turquoise	-0.0103855	0.207114	0.104475	0.0318415	0.162926	0.155088
ANKRD36BP1	ANKRD36BP1	turquoise	-0.00134507	0.167722	0.0833994	0.0273436	0.118397	0.163482
HHAT	HHAT	turquoise	0.340721	0.602139	0.340456	0.436583	0.57164	0.601168
VMP1	VMP1	turquoise	0.304827	0.606373	0.355002	0.509867	0.569071	0.652837
INSYN1-AS1	INSYN1-AS1	turquoise	0.121518	0.221808	0.0502698	0.032501	0.153124	0.200549
ENPP7P7	ENPP7P7	turquoise	0.0547896	0.378336	0.205476	0.0684147	0.352661	0.392956
FLJ46906	FLJ46906	turquoise	0.0484176	0.465137	0.223495	0.0821867	0.392319	0.443805
RIN2	RIN2	turquoise	0.144627	0.540049	0.192946	0.445879	0.605129	0.642104
AL442163.1	AL442163.1	turquoise	0.074735	0.20257	0.0768378	0.0318816	0.120925	0.243184
EEPD1	EEPD1	turquoise	0.209498	0.483981	0.45973	0.274485	0.39143	0.582999
AL133268.4	AL133268.4	turquoise	0.0533371	0.208953	0.0643006	0.0300271	0.178837	0.200022
ANKRD20A11P	ANKRD20A11P	turquoise	0.0547617	0.273794	0.0592566	0.0425851	0.0381465	0.224585
ZNF876P	ZNF876P	turquoise	0.129284	0.482517	0.18705	0.0779452	0.321769	0.469469
LINC00299	LINC00299	turquoise	0.182668	0.450661	0.20849	0.455043	0.707887	0.572135
AC026412.1	AC026412.1	turquoise	0.0970117	0.540131	0.243272	0.0919134	0.372525	0.547013
MIAT	MIAT	turquoise	0.111026	0.352768	0.21831	0.352671	0.431956	0.365297
AL157884.3	AL157884.3	turquoise	0.140046	0.472012	0.190741	0.0755302	0.281497	0.486825
CAMK2D	CAMK2D	turquoise	0.242246	0.563008	0.357036	0.565333	0.538767	0.673019
LDLRAD4	LDLRAD4	turquoise	0.239725	0.728021	0.377402	0.460733	0.532858	0.659263
AC006065.4	AC006065.4	turquoise	0.0743795	0.294792	0.170771	0.167934	0.376774	0.353176
ABCA1	ABCA1	turquoise	0.358385	0.536121	0.264394	0.607448	0.635793	0.622717
FAM21EP	FAM21EP	turquoise	0.0646258	0.395225	0.200368	0.0691836	0.362289	0.411674
DAP3	DAP3	turquoise	0.169181	0.516636	0.33817	0.335214	0.432176	0.572859
MINOS1	MINOS1	turquoise	0.136595	0.462294	0.185226	0.0787781	0.29978	0.445618
PPP1R42	PPP1R42	turquoise	0.205133	0.477473	0.24213	0.333714	0.418979	0.478385
LMCD1-AS1	LMCD1-AS1	turquoise	0.414219	0.634892	0.36274	0.654675	0.672651	0.744682
JHY	JHY	turquoise	0.210084	0.426406	0.144606	0.165021	0.0761105	0.359096
DENND2A	DENND2A	turquoise	0.180041	0.537304	0.245666	0.295926	0.41306	0.498006
MIR31HG	MIR31HG	turquoise	0.0808329	0.281083	0.127366	0.0439999	0.185127	0.312169
AC093278.1	AC093278.1	turquoise	0.111067	0.236667	0.0712849	0.0333424	0.120956	0.225899
EPAS1	EPAS1	turquoise	0.106557	0.341002	0.201604	0.324887	0.524308	0.474565
AL713852.1	AL713852.1	turquoise	0.0664583	0.472005	0.249207	0.0782447	0.406908	0.494512
RAB31	RAB31	turquoise	0.0490148	0.411459	0.124722	0.460709	0.688221	0.510857
RFLNA	RFLNA	turquoise	0.222583	0.470466	0.245724	0.265667	0.484893	0.505211
ANKRD18CP	ANKRD18CP	turquoise	0.170981	0.47929	0.160423	0.0908211	0.241815	0.469931
ADCY10P1	ADCY10P1	turquoise	0.0956264	0.514969	0.238732	0.094928	0.335065	0.535772
FBXL13	FBXL13	turquoise	0.354054	0.493609	0.331404	0.513644	0.62635	0.675134
CAMK2G	CAMK2G	turquoise	0.131854	0.60854	0.158895	0.480019	0.644906	0.60951
LINC00032	LINC00032	turquoise	0.14137	0.331836	0.0826683	0.0469177	0.0913024	0.339202
DAAM1	DAAM1	turquoise	0.166096	0.451286	0.200906	0.499336	0.486088	0.526692
DDX58	DDX58	turquoise	0.251786	0.491708	0.320537	0.498099	0.633267	0.62528
FRMD6	FRMD6	turquoise	0.242246	0.511057	0.257565	0.392387	0.365271	0.476982
TYMSOS	TYMSOS	turquoise	0.0665419	0.271043	0.102345	0.0666785	0.0832464	0.244287
AVIL	AVIL	turquoise	0.20831	0.386525	0.213867	0.202817	0.350225	0.411979
AP1S2	AP1S2	turquoise	0.343694	0.432005	0.392026	0.429071	0.356092	0.533717
AL021918.3	AL021918.3	turquoise	0.148839	0.410154	0.130976	0.0661031	0.236988	0.397751
AL133500.1	AL133500.1	turquoise	0.0512668	0.286606	0.127881	0.0433431	0.221053	0.29782
DPY19L2P3	DPY19L2P3	turquoise	0.069393	0.432697	0.215361	0.0732382	0.360232	0.475223
CCDC88C	CCDC88C	turquoise	0.109889	0.439977	0.243153	0.268634	0.447776	0.432302
AC092978.1	AC092978.1	turquoise	0.115212	0.230695	0.0759679	0.0373449	0.0796778	0.189607
ZFHX2-AS1	ZFHX2-AS1	turquoise	0.0979403	0.485746	0.219254	0.084206	0.387213	0.477728
SYTL4	SYTL4	turquoise	0.114443	0.450397	0.259478	0.394238	0.420996	0.452586
ZNF345	ZNF345	turquoise	0.29702	0.584219	0.385489	0.464267	0.563534	0.677357
AC245100.4	AC245100.4	turquoise	0.115966	0.495818	0.180728	0.0802851	0.295281	0.492338
AC108516.2	AC108516.2	turquoise	0.078478	0.420763	0.186282	0.0694234	0.272502	0.41671
AC243772.3	AC243772.3	turquoise	0.0892785	0.240958	0.126795	0.0349578	0.204955	0.26921
NUFIP1P	NUFIP1P	turquoise	0.0139787	0.227944	0.129927	0.0325433	0.160918	0.203339
PTCHD1	PTCHD1	turquoise	0.0871511	0.27049	0.258292	0.36953	0.43686	0.487543
SPAG1	SPAG1	turquoise	0.289223	0.560774	0.371787	0.417671	0.411166	0.575084
DDX3P1	DDX3P1	turquoise	0.0856172	0.365167	0.146834	0.0576607	0.330368	0.369003
STAT3	STAT3	turquoise	0.191034	0.434004	0.344137	0.445306	0.521557	0.653106
FLJ16779	FLJ16779	turquoise	0.115056	0.475208	0.19182	0.0830668	0.306226	0.461371
LINC01301	LINC01301	turquoise	0.16478	0.437288	0.183745	0.431519	0.643203	0.52952
AC130324.2	AC130324.2	turquoise	0.0973867	0.359474	0.186923	0.185746	0.335429	0.400908
DUXAP9	DUXAP9	turquoise	-0.00725045	0.240373	0.133856	0.0514292	0.221834	0.289604
TDH	TDH	turquoise	0.174653	0.434554	0.114667	0.07087	0.148516	0.436835
SMG1P2	SMG1P2	turquoise	0.104801	0.491581	0.209458	0.0821143	0.298998	0.48376
CDKL1	CDKL1	turquoise	0.0462898	0.272847	0.206471	0.166938	0.12493	0.246518
CATSPER2P1	CATSPER2P1	turquoise	0.108531	0.503603	0.226586	0.0868362	0.359575	0.524225
FDPS	FDPS	turquoise	0.231576	0.375605	0.293603	0.236412	0.392958	0.503151
KSR1	KSR1	turquoise	0.195339	0.556224	0.320245	0.375321	0.515631	0.6076
AL158212.1	AL158212.1	turquoise	0.0588778	0.4084	0.171145	0.0735748	0.262449	0.418124
CBR3-AS1	CBR3-AS1	turquoise	0.0968759	0.470252	0.238149	0.0793715	0.392147	0.459762
C3orf35	C3orf35	turquoise	0.0438659	0.378744	0.184411	0.0699307	0.256505	0.415689
PLEKHA8P1	PLEKHA8P1	turquoise	0.00467276	0.347511	0.198155	0.0681255	0.243273	0.39167
PHACTR2	PHACTR2	turquoise	0.216771	0.540193	0.307638	0.33766	0.324808	0.487064
AC005614.2	AC005614.2	turquoise	0.098372	0.455844	0.232157	0.0745762	0.363942	0.498254
IQCH	IQCH	turquoise	0.37217	0.562621	0.32269	0.439259	0.532284	0.621294
PCDHGA1	PCDHGA1	turquoise	0.154018	0.357364	0.241906	0.232268	0.297002	0.393099
FER1L4	FER1L4	turquoise	0.120115	0.392958	0.125117	0.0726614	0.162466	0.368925
AC006511.5	AC006511.5	turquoise	0.0862188	0.439954	0.21196	0.0780152	0.316853	0.469291
AC090115.1	AC090115.1	turquoise	0.316981	0.556169	0.335254	0.469259	0.654103	0.651374
AL008628.1	AL008628.1	turquoise	0.0478921	0.166575	0.0670059	0.0269198	0.165149	0.185596
BMS1P10	BMS1P10	turquoise	0.0524604	0.469827	0.21847	0.0884674	0.328181	0.470384
RAB20	RAB20	turquoise	0.181116	0.240057	0.161537	0.192065	0.334235	0.376799
SAXO1	SAXO1	turquoise	0.258991	0.369421	0.205757	0.323655	0.457709	0.449604
AC005682.1	AC005682.1	turquoise	0.0661756	0.239635	0.129392	0.03773	0.20185	0.268181
ZNF19	ZNF19	turquoise	0.183558	0.374635	0.142395	0.316146	0.424888	0.414796
SERINC5	SERINC5	turquoise	0.351008	0.600294	0.429548	0.533177	0.602642	0.692682
AC074051.5	AC074051.5	turquoise	0.163009	0.483192	0.180879	0.078792	0.28286	0.470419
AL355916.1	AL355916.1	turquoise	0.117037	0.295562	0.0994402	0.0643343	0.137074	0.259501
KREMEN1	KREMEN1	turquoise	0.312329	0.602771	0.305011	0.453529	0.568336	0.653376
SYNM	SYNM	turquoise	0.101902	0.207976	0.17021	0.112633	0.0721551	0.250788
TOB1-AS1	TOB1-AS1	turquoise	0.0596175	0.423118	0.214843	0.0816541	0.349574	0.460993
TMED11P	TMED11P	turquoise	0.0913689	0.335792	0.15461	0.0516306	0.254184	0.338348
ARSB	ARSB	turquoise	0.277691	0.627185	0.373257	0.525984	0.620107	0.701204
SMPD4P1	SMPD4P1	turquoise	0.0838733	0.41426	0.178289	0.0711323	0.306359	0.399905
ANKRD20A7P	ANKRD20A7P	turquoise	0.00596757	0.222143	0.121965	0.035634	0.167252	0.20434
AP000873.2	AP000873.2	turquoise	0.100567	0.521057	0.239896	0.0911467	0.324693	0.51723
IFFO2	IFFO2	turquoise	0.114082	0.373355	0.247367	0.202861	0.322515	0.403008
AC036214.4	AC036214.4	turquoise	0.131697	0.415451	0.141909	0.0626283	0.218087	0.391898
ATP8B5P	ATP8B5P	turquoise	0.0995374	0.342864	0.149687	0.0540354	0.285646	0.355527
AL353807.3	AL353807.3	turquoise	0.12531	0.421111	0.14049	0.0695369	0.23884	0.393689
PNPLA3	PNPLA3	turquoise	0.0821937	0.248639	0.200347	0.159157	0.370457	0.380533
ZNF883	ZNF883	turquoise	0.295671	0.571073	0.31295	0.4487	0.653706	0.660859
AP002812.2	AP002812.2	turquoise	0.236185	0.395065	0.22523	0.235944	0.371133	0.416239
PDLIM3	PDLIM3	turquoise	0.266499	0.520919	0.269804	0.440151	0.549737	0.579552
AC121758.1	AC121758.1	turquoise	0.0854142	0.325002	0.13874	0.0560411	0.279651	0.311112
AC124947.1	AC124947.1	turquoise	0.198258	0.37587	0.216988	0.279803	0.42343	0.456778
MAP2K4P1	MAP2K4P1	turquoise	0.0541805	0.385414	0.153057	0.0669572	0.316408	0.375747
AC012213.5	AC012213.5	turquoise	0.0761907	0.231164	0.0906052	0.0589792	0.130642	0.194064
AC087639.2	AC087639.2	turquoise	0.0387656	0.256304	0.1471	0.0368178	0.16573	0.274139
RPL32P3	RPL32P3	turquoise	0.075737	0.529569	0.238117	0.0962925	0.369829	0.528809
ZNF702P	ZNF702P	turquoise	0.0356993	0.219933	0.114678	0.0362109	0.177252	0.22039
MRPL45P2	MRPL45P2	turquoise	0.0871755	0.54147	0.252168	0.0949052	0.366881	0.545988
LHFPL1	LHFPL1	turquoise	0.177959	0.319698	0.21148	0.35217	0.538	0.442244
AL354897.1	AL354897.1	turquoise	0.0636325	0.335809	0.151134	0.0569802	0.271476	0.319984
SEPT7P2	SEPT7P2	turquoise	0.0925225	0.541965	0.255286	0.0951138	0.375229	0.540868
OASL2P	OASL2P	turquoise	0.0566358	0.176087	0.110901	0.0260683	0.172086	0.181727
TXLNGY	TXLNGY	turquoise	0.0699861	0.402636	0.160706	0.0688197	0.276877	0.372535
RNF19A	RNF19A	turquoise	0.371353	0.588875	0.372613	0.604138	0.467511	0.66626
CTC-338M12.4	CTC-338M12.4	turquoise	0.110044	0.548147	0.227528	0.0934973	0.351216	0.532164
LIMK2	LIMK2	turquoise	0.153685	0.304799	0.371155	0.197463	0.227736	0.452582
CCDC173	CCDC173	turquoise	0.136168	0.371379	0.247062	0.227576	0.261117	0.3749
AC016907.2	AC016907.2	turquoise	0.252104	0.494285	0.229285	0.324413	0.505093	0.553514
AC026461.1	AC026461.1	turquoise	0.133281	0.343371	0.0836465	0.0575699	0.0929956	0.334018
HMGN2P46	HMGN2P46	turquoise	0.134269	0.41062	0.163861	0.0623549	0.299786	0.417648
TTC3P1	TTC3P1	turquoise	0.0961394	0.535985	0.248033	0.10201	0.314685	0.513658
MSI2	MSI2	turquoise	0.215474	0.588695	0.177878	0.596723	0.752919	0.673597
SORCS2	SORCS2	turquoise	0.185661	0.514758	0.267243	0.497484	0.701362	0.655644
PRKCE	PRKCE	turquoise	0.293183	0.691668	0.478967	0.441077	0.460178	0.673604
GLI2	GLI2	turquoise	0.161224	0.402455	0.221401	0.412141	0.594662	0.523837
STARD13-AS	STARD13-AS	turquoise	0.0573377	0.374378	0.193332	0.0597551	0.331128	0.360751
AK8	AK8	turquoise	0.262063	0.483273	0.333241	0.301582	0.467712	0.544343
LIX1	LIX1	turquoise	0.337436	0.482878	0.294511	0.427756	0.506378	0.561653
AC133552.1	AC133552.1	turquoise	0.0186533	0.34754	0.173683	0.0630263	0.2767	0.353593
CASC1	CASC1	turquoise	0.288534	0.465849	0.277999	0.316172	0.447601	0.501618
NRG2	NRG2	turquoise	0.272407	0.679443	0.375701	0.592998	0.73238	0.766641
MSN	MSN	turquoise	0.246568	0.437956	0.249698	0.42857	0.484832	0.562218
AC005410.1	AC005410.1	turquoise	0.114642	0.279748	0.124696	0.0392275	0.204286	0.288062
UOX	UOX	turquoise	0.0872253	0.289163	0.226923	0.0421509	0.274298	0.318581
AC074008.2	AC074008.2	turquoise	0.101816	0.261802	0.0883227	0.0370266	0.169554	0.286691
TUBBP9	TUBBP9	turquoise	0.0460362	0.279664	0.161201	0.0480054	0.249055	0.318128
BRINP1	BRINP1	turquoise	0.26381	0.636031	0.374265	0.57995	0.716372	0.77579
Z82195.2	Z82195.2	turquoise	0.0524397	0.430461	0.219651	0.0808154	0.300559	0.469811
SNX29P2	SNX29P2	turquoise	0.112	0.493349	0.219684	0.0843276	0.386614	0.485192
TOGARAM2	TOGARAM2	turquoise	0.176603	0.342934	0.216437	0.187177	0.211675	0.259862
SMARCE1P6	SMARCE1P6	turquoise	0.0191916	0.223098	0.158858	0.037194	0.209005	0.253152
LRRC37A6P	LRRC37A6P	turquoise	-0.0207436	0.208717	0.13155	0.0384596	0.108726	0.188565
SELENOKP3	SELENOKP3	turquoise	0.0335353	0.254195	0.0835332	0.0421221	0.210318	0.253866
TXNRD3	TXNRD3	turquoise	0.229235	0.627389	0.288131	0.37432	0.609087	0.676109
PPP4R1L	PPP4R1L	turquoise	0.103191	0.514905	0.258819	0.0872754	0.374133	0.515928
RHOXF1P3	RHOXF1P3	turquoise	0.145708	0.45632	0.159338	0.0696399	0.301386	0.441316
RAI14	RAI14	turquoise	0.176913	0.475603	0.185651	0.373741	0.519104	0.519992
ANKRD6	ANKRD6	turquoise	0.190621	0.52237	0.240362	0.367024	0.409841	0.550961
LAMTOR5-AS1	LAMTOR5-AS1	turquoise	0.0924446	0.520304	0.245908	0.0881733	0.366421	0.540935
WDR11-AS1	WDR11-AS1	turquoise	0.302218	0.617398	0.351741	0.478996	0.566355	0.6424
ANTXR1	ANTXR1	turquoise	0.340737	0.658047	0.383564	0.587645	0.677211	0.761981
AC011472.2	AC011472.2	turquoise	0.105353	0.345369	0.139951	0.0638917	0.181272	0.325489
CRTC3-AS1	CRTC3-AS1	turquoise	0.1873	0.344701	0.159298	0.218155	0.384888	0.382288
TBC1D10A	TBC1D10A	turquoise	0.110258	0.407641	0.171223	0.228251	0.471744	0.461697
RRP7BP	RRP7BP	turquoise	0.109466	0.533845	0.241574	0.0921807	0.315312	0.535511
BX470102.2	BX470102.2	turquoise	0.0938988	0.460959	0.186779	0.0779233	0.288	0.482302
CECR7	CECR7	turquoise	0.0628147	0.492755	0.229538	0.089426	0.322313	0.507743
EP400P1	EP400P1	turquoise	0.0637017	0.52414	0.250626	0.0968394	0.358087	0.521143
C16orf97	C16orf97	turquoise	0.041754	0.283168	0.189945	0.0489655	0.238748	0.302201
AC097376.2	AC097376.2	turquoise	0.262875	0.580825	0.302979	0.43654	0.545462	0.618974
AL355312.4	AL355312.4	turquoise	0.0546901	0.389772	0.183643	0.0697549	0.240591	0.405424
CHST11	CHST11	turquoise	-0.142132	0.200973	-0.000505904	0.304791	0.505087	0.294045
TRAF3	TRAF3	turquoise	0.252034	0.637863	0.412578	0.479595	0.623743	0.717937
PHYHD1	PHYHD1	turquoise	0.0662639	0.38234	0.197266	0.156157	0.282745	0.382184
FAM182A	FAM182A	turquoise	0.074204	0.479926	0.225724	0.0820728	0.296709	0.48275
PTCH2	PTCH2	turquoise	0.0879565	0.396626	0.189276	0.302574	0.35223	0.387832
AC245100.2	AC245100.2	turquoise	0.0845551	0.358901	0.156532	0.0541247	0.222426	0.37554
TTC23L	TTC23L	turquoise	0.331145	0.507276	0.320145	0.314386	0.497378	0.509459
SDHAP3	SDHAP3	turquoise	0.122149	0.529839	0.240524	0.08995	0.385712	0.535343
HVCN1	HVCN1	turquoise	0.128628	0.293899	0.104177	0.250871	0.269951	0.314612
STRIP2	STRIP2	turquoise	0.259106	0.51602	0.242989	0.437186	0.585895	0.560541
AC233279.1	AC233279.1	turquoise	-0.0131676	0.218515	0.0725281	0.0512203	0.143203	0.202221
AL133259.1	AL133259.1	turquoise	0.0583808	0.284869	0.115704	0.0473095	0.213093	0.273089
LAMA1	LAMA1	turquoise	0.269327	0.561778	0.384936	0.482186	0.583737	0.729853
ZNF16	ZNF16	turquoise	0.123816	0.353362	0.186638	0.185236	0.366853	0.395292
TLN2	TLN2	turquoise	0.178519	0.580121	0.323073	0.455382	0.498549	0.611154
VWA3A	VWA3A	turquoise	0.259479	0.521725	0.231041	0.273632	0.379599	0.43331
AL451074.1	AL451074.1	turquoise	0.106245	0.374312	0.190776	0.0609504	0.271054	0.371883
PPP1R12A-AS1	PPP1R12A-AS1	turquoise	0.075615	0.429546	0.18457	0.0690113	0.298187	0.468985
GALNT2	GALNT2	turquoise	0.134944	0.499132	0.191511	0.514359	0.669821	0.574054
ARRB1	ARRB1	turquoise	0.202239	0.550919	0.258955	0.454567	0.542982	0.56573
LINC01185	LINC01185	turquoise	0.212666	0.298451	0.130365	0.108261	0.292841	0.298793
AL450992.3	AL450992.3	turquoise	0.00772356	0.288559	0.151985	0.0568306	0.247546	0.297807
AL137182.1	AL137182.1	turquoise	0.0857622	0.301847	0.158345	0.0458073	0.238752	0.313598
VWA3B	VWA3B	turquoise	0.177826	0.391809	0.245216	0.216064	0.171479	0.355304
OSGIN2	OSGIN2	turquoise	0.267363	0.435746	0.350568	0.34425	0.269313	0.443707
ZNF503	ZNF503	turquoise	0.0977759	0.286917	0.155063	0.0665343	0.230529	0.288803
PRAL	PRAL	turquoise	-0.0195573	0.23602	0.185103	0.0394548	0.191555	0.263519
AC010636.2	AC010636.2	turquoise	0.270712	0.463003	0.268451	0.370874	0.52632	0.539096
CALD1	CALD1	turquoise	0.346082	0.614168	0.46399	0.423762	0.465951	0.638077
ABLIM3	ABLIM3	turquoise	0.218476	0.457873	0.272818	0.282072	0.452305	0.506688
TNS1	TNS1	turquoise	0.287541	0.541072	0.309577	0.446053	0.602619	0.625027
SMYD3	SMYD3	turquoise	0.343474	0.735597	0.349483	0.564349	0.600044	0.649031
SHLD1	SHLD1	turquoise	0.159446	0.400592	0.278504	0.287244	0.422499	0.443824
AC010328.3	AC010328.3	turquoise	-0.0130613	0.13409	0.0568291	0.0249546	0.160469	0.148941
AL359915.2	AL359915.2	turquoise	0.326373	0.581313	0.370796	0.457101	0.512114	0.609348
MACF1	MACF1	turquoise	0.0771869	0.367261	0.238881	0.470068	0.555197	0.620019
CPEB1	CPEB1	turquoise	0.150047	0.433823	0.314408	0.263948	0.28935	0.439149
LINC00963	LINC00963	turquoise	0.137164	0.539909	0.216236	0.0927395	0.299939	0.544714
AC011509.2	AC011509.2	turquoise	0.114451	0.397551	0.212817	0.102289	0.19064	0.313187
AP002381.2	AP002381.2	turquoise	0.066617	0.449106	0.208279	0.0809737	0.27701	0.458157
CDH4	CDH4	turquoise	0.178984	0.55593	0.207815	0.345768	0.43206	0.534727
RIN3	RIN3	turquoise	0.188247	0.416754	0.289601	0.23878	0.373231	0.477759
AL359955.1	AL359955.1	turquoise	0.053064	0.227967	0.114746	0.0427507	0.172288	0.224374
FANK1	FANK1	turquoise	0.25646	0.50056	0.35238	0.469864	0.494718	0.611913
AC020907.1	AC020907.1	turquoise	0.00974807	0.379905	0.217682	0.0890342	0.283296	0.389367
HIF1A-AS1	HIF1A-AS1	turquoise	0.151883	0.363292	0.167674	0.221299	0.368165	0.383446
ENPP7P2	ENPP7P2	turquoise	0.0738947	0.420719	0.175356	0.0692864	0.299777	0.409826
THCAT158	THCAT158	turquoise	0.0514038	0.36779	0.165896	0.0706218	0.246017	0.382918
TESK2	TESK2	turquoise	0.251102	0.618726	0.307916	0.471438	0.557302	0.636251
AC021016.2	AC021016.2	turquoise	0.0225963	0.178138	0.0911902	0.0430773	0.160248	0.202236
PFN1P11	PFN1P11	turquoise	-0.0179517	0.200905	0.15587	0.0348788	0.155778	0.231952
KRT18P59	KRT18P59	turquoise	0.0618375	0.232264	0.135284	0.0350794	0.192308	0.243188
DUXAP10	DUXAP10	turquoise	-0.0199291	0.232446	0.10342	0.0441602	0.197367	0.257693
SEMA3A	SEMA3A	turquoise	0.284355	0.640889	0.342719	0.599241	0.60592	0.651293
NPHP4	NPHP4	turquoise	0.270437	0.629874	0.344426	0.458562	0.58899	0.661173
TRERF1	TRERF1	turquoise	0.207223	0.587556	0.383223	0.445776	0.635514	0.643552
SLC22A15	SLC22A15	turquoise	0.336206	0.593488	0.434069	0.441142	0.486902	0.630096
AL121694.1	AL121694.1	turquoise	0.0871746	0.266633	0.059003	0.054925	0.0760308	0.251825
IL20RA	IL20RA	turquoise	0.21761	0.418255	0.20882	0.257471	0.39562	0.450161
CD81-AS1	CD81-AS1	turquoise	0.149154	0.305413	0.266931	0.223878	0.313493	0.358232
DNAH12	DNAH12	turquoise	0.258049	0.447121	0.252793	0.282773	0.371068	0.417032
ZC3HAV1	ZC3HAV1	turquoise	0.304504	0.430864	0.329582	0.360529	0.444821	0.556825
AC087241.1	AC087241.1	turquoise	0.321624	0.483448	0.247798	0.378898	0.553684	0.548913
AC022784.1	AC022784.1	turquoise	0.0437751	0.242221	0.0769653	0.056774	0.154318	0.240111
AC009093.8	AC009093.8	turquoise	-0.0059399	0.420157	0.253063	0.0795008	0.372428	0.455189
AP001486.2	AP001486.2	turquoise	0.00614905	0.36836	0.222462	0.0646321	0.294633	0.422159
RTCA-AS1	RTCA-AS1	turquoise	0.149838	0.550028	0.231066	0.125919	0.355171	0.550051
TP53	TP53	turquoise	0.0723947	0.318522	0.198058	0.339821	0.546529	0.530531
AC015908.7	AC015908.7	turquoise	0.131785	0.44932	0.197153	0.080617	0.32864	0.423865
CHURC1-FNTB	CHURC1-FNTB	turquoise	0.209873	0.524378	0.245786	0.276919	0.436763	0.542853
AC092802.1	AC092802.1	turquoise	0.182978	0.432706	0.159179	0.45251	0.610342	0.507866
TMEM72-AS1	TMEM72-AS1	turquoise	0.331376	0.54046	0.289814	0.450395	0.674415	0.672157
ANKRD20A5P	ANKRD20A5P	turquoise	-0.0438869	0.234508	0.146991	0.0402809	0.158758	0.213633
ANKDD1A	ANKDD1A	turquoise	0.302004	0.619882	0.315962	0.548069	0.781059	0.774265
GFPT2	GFPT2	turquoise	0.189061	0.422435	0.326015	0.316775	0.277769	0.441317
EAF2	EAF2	turquoise	0.156159	0.526676	0.226884	0.493325	0.623538	0.540373
ARHGAP27P1-BPTFP1-KPNA2P3	ARHGAP27P1-BPTFP1-KPNA2P3	turquoise	0.0868564	0.538885	0.246854	0.101595	0.350064	0.525333
MOCOS	MOCOS	turquoise	0.115343	0.300709	0.27045	0.143418	0.239875	0.372245
AL139158.2	AL139158.2	turquoise	0.122716	0.401302	0.221583	0.303929	0.5351	0.506948
PACS1	PACS1	turquoise	0.158374	0.514616	0.301825	0.421217	0.509824	0.622138
CCNYL2	CCNYL2	turquoise	0.0812399	0.296096	0.160218	0.0449565	0.217635	0.288329
AC092821.3	AC092821.3	turquoise	0.0729463	0.293722	0.0764093	0.0566496	0.147116	0.283071
TMEM104	TMEM104	turquoise	0.0136417	0.213173	0.0840698	0.127269	0.274288	0.268724
WDR78	WDR78	turquoise	0.215304	0.568358	0.290173	0.424659	0.519757	0.579142
SEPT14P21	SEPT14P21	turquoise	0.0574349	0.213138	0.115889	0.0315887	0.151658	0.201506
GNA12	GNA12	turquoise	0.211928	0.522538	0.348627	0.540832	0.696042	0.757221
AC068860.1	AC068860.1	turquoise	0.0159346	0.312804	0.179707	0.0537377	0.193833	0.328605
AC027097.2	AC027097.2	turquoise	0.147255	0.541889	0.22195	0.312115	0.394934	0.497626
AL138920.1	AL138920.1	turquoise	0.075877	0.441795	0.207611	0.0789427	0.3238	0.463637
F8	F8	turquoise	0.342369	0.49774	0.273937	0.35636	0.543336	0.522087
BMS1P1	BMS1P1	turquoise	0.123893	0.506148	0.190548	0.0846575	0.316382	0.491409
AC139769.1	AC139769.1	turquoise	0.102779	0.485675	0.219044	0.0795183	0.344104	0.491219
LINC00943	LINC00943	turquoise	0.116257	0.324488	0.17846	0.222763	0.457893	0.384425
CBFB	CBFB	turquoise	0.338561	0.545413	0.316738	0.456663	0.485148	0.591946
AC005100.1	AC005100.1	turquoise	-0.00117914	0.199323	0.15531	0.0282745	0.189841	0.186145
AC012470.1	AC012470.1	turquoise	-0.00883815	0.174905	0.0666198	0.0275572	0.16002	0.14432
MTCYBP21	MTCYBP21	turquoise	0.054921	0.192215	0.127806	0.0294476	0.208535	0.208899
NID1	NID1	turquoise	0.0859885	0.346053	0.159184	0.188223	0.386575	0.410646
AC004923.1	AC004923.1	turquoise	0.0243933	0.292047	0.159557	0.0508847	0.28259	0.314631
AC122710.2	AC122710.2	turquoise	0.0282544	0.191475	0.0486714	0.0278313	0.119695	0.218503
ZBTB46	ZBTB46	turquoise	0.125011	0.481953	0.227607	0.140076	0.207564	0.359462
NIM1K	NIM1K	turquoise	0.157236	0.527674	0.304648	0.384133	0.470365	0.559324
MRPS31P2	MRPS31P2	turquoise	0.0351811	0.316165	0.180894	0.0665756	0.190119	0.323822
METTL24	METTL24	turquoise	0.238231	0.522347	0.292661	0.483774	0.635284	0.620575
LINC01517	LINC01517	turquoise	0.0371478	0.219501	0.164877	0.0332127	0.155213	0.244238
SMS	SMS	turquoise	0.227561	0.510855	0.244579	0.413004	0.542337	0.497149
AC022880.2	AC022880.2	turquoise	-0.00997933	0.386725	0.245829	0.0705085	0.34786	0.425398
CYTH3	CYTH3	turquoise	0.169368	0.559724	0.303599	0.293747	0.384859	0.480968
GLIDR	GLIDR	turquoise	0.375474	0.584716	0.349066	0.454571	0.603822	0.602299
RALY-AS1	RALY-AS1	turquoise	0.0743933	0.282015	0.116846	0.045901	0.203313	0.277809
AC114501.2	AC114501.2	turquoise	0.0108922	0.286188	0.1909	0.0484649	0.261678	0.320153
MTND6P25	MTND6P25	turquoise	0.172284	0.334827	0.0781756	0.049601	0.0923179	0.30414
ZDHHC8P1	ZDHHC8P1	turquoise	0.0524493	0.398242	0.212429	0.0770368	0.379969	0.400566
LRRC75A-AS1	LRRC75A-AS1	turquoise	0.0811558	0.523819	0.232943	0.0912882	0.333399	0.530356
AC133041.1	AC133041.1	turquoise	0.0263848	0.328802	0.128541	0.0580648	0.243898	0.340895
AC107918.4	AC107918.4	turquoise	0.0190805	0.335921	0.206752	0.0535709	0.314883	0.368005
HEG1	HEG1	turquoise	0.187485	0.515039	0.223956	0.280367	0.374817	0.450512
PPIEL	PPIEL	turquoise	0.0993959	0.525507	0.222898	0.0881998	0.377642	0.536943
AC079779.2	AC079779.2	turquoise	0.0103542	0.291152	0.182361	0.0715703	0.198935	0.324185
DRAM1	DRAM1	turquoise	0.181727	0.379927	0.23602	0.269644	0.372314	0.478477
AFG3L1P	AFG3L1P	turquoise	0.106073	0.530352	0.229934	0.0892793	0.360903	0.531342
AC005532.1	AC005532.1	turquoise	0.00338191	0.369431	0.208643	0.0773031	0.238706	0.410464
CU633967.1	CU633967.1	turquoise	0.120376	0.341626	0.106186	0.320118	0.439947	0.35017
AL390198.1	AL390198.1	turquoise	0.0527226	0.46818	0.25619	0.089365	0.32651	0.490296
LINC00689	LINC00689	turquoise	0.0571341	0.288348	0.181544	0.0554685	0.268252	0.32296
AL161443.1	AL161443.1	turquoise	0.0558311	0.279007	0.113226	0.0458504	0.19989	0.319386
SEPT7P3	SEPT7P3	turquoise	-0.00405024	0.263458	0.180847	0.053498	0.293973	0.307823
LINC01320	LINC01320	turquoise	0.115046	0.430181	0.134695	0.0702026	0.26426	0.411242
FGF7P6	FGF7P6	turquoise	0.0714458	0.466878	0.249482	0.0827337	0.364302	0.503113
RIPOR2	RIPOR2	turquoise	0.1022	0.52949	0.176969	0.375749	0.519025	0.459941
PRKCQ-AS1	PRKCQ-AS1	turquoise	0.0801769	0.352448	0.130237	0.0611569	0.158855	0.350747
AL354714.2	AL354714.2	turquoise	0.0280602	0.198059	0.100857	0.0314511	0.144139	0.183939
AC034205.2	AC034205.2	turquoise	0.0834973	0.219375	0.0520525	0.0297481	0.117114	0.185542
ZNF252P	ZNF252P	turquoise	0.0913543	0.531462	0.242807	0.0918157	0.369145	0.538866
NEDD9	NEDD9	turquoise	0.130055	0.34498	0.289014	0.398672	0.571809	0.49462
RHBDL3	RHBDL3	turquoise	0.128348	0.455379	0.191132	0.26727	0.456022	0.407808
AL589843.1	AL589843.1	turquoise	0.116441	0.399542	0.342091	0.206411	0.300329	0.367379
MYH9	MYH9	turquoise	0.119387	0.385027	0.362676	0.27877	0.289972	0.448417
SCLT1	SCLT1	turquoise	0.335232	0.678659	0.381428	0.61196	0.740015	0.741336
CA5BP1	CA5BP1	turquoise	0.149244	0.507767	0.175394	0.0803228	0.276597	0.504596
SP110	SP110	turquoise	0.243404	0.504589	0.26964	0.385179	0.50415	0.563813
AC108749.1	AC108749.1	turquoise	0.00553335	0.250418	0.125926	0.0555663	0.170091	0.226316
OR5AH1P	OR5AH1P	turquoise	0.0575894	0.386939	0.226219	0.0657277	0.361347	0.422472
EML6	EML6	turquoise	0.204683	0.699182	0.35388	0.545275	0.672415	0.669357
KLHL2P1	KLHL2P1	turquoise	0.112711	0.397712	0.152394	0.0609862	0.303084	0.408666
MAP3K8	MAP3K8	turquoise	0.183896	0.436787	0.271328	0.309317	0.455827	0.529842
C16orf96	C16orf96	turquoise	0.0711231	0.274145	0.157666	0.0872072	0.21936	0.30784
HCP5	HCP5	turquoise	0.0563983	0.475782	0.224225	0.0848253	0.302408	0.477649
AL592293.1	AL592293.1	turquoise	0.115745	0.433307	0.192202	0.0802574	0.312253	0.448687
WBP2NL	WBP2NL	turquoise	0.215545	0.500274	0.271208	0.394347	0.496837	0.556523
SLC25A33	SLC25A33	turquoise	0.204257	0.524261	0.203024	0.462838	0.596657	0.571963
SLC25A43	SLC25A43	turquoise	0.121029	0.471381	0.220726	0.295419	0.46759	0.533424
NEDD4	NEDD4	turquoise	0.0909764	0.378151	0.183897	0.336224	0.359521	0.412358
AC105233.5	AC105233.5	turquoise	0.124199	0.494638	0.204757	0.0898157	0.307328	0.48215
CAB39L	CAB39L	turquoise	0.154504	0.497764	0.261088	0.542543	0.535733	0.574239
LINC01881	LINC01881	turquoise	0.0896121	0.510042	0.237677	0.0926426	0.366091	0.521978
ZNF423	ZNF423	turquoise	0.181198	0.585804	0.220524	0.475877	0.605923	0.61663
FRG1EP	FRG1EP	turquoise	-0.0441397	0.26982	0.161919	0.0561251	0.204647	0.276946
RAD54L2	RAD54L2	turquoise	0.242558	0.587401	0.333642	0.418611	0.509689	0.60568
AC006972.1	AC006972.1	turquoise	0.0882515	0.246129	0.048896	0.040435	0.116592	0.250746
AL138688.2	AL138688.2	turquoise	0.0198267	0.175035	0.108511	0.0308346	0.22662	0.194996
GBP1P1	GBP1P1	turquoise	0.0107438	0.155904	0.0524672	0.027067	0.127097	0.164565
UNC93B3	UNC93B3	turquoise	0.0354915	0.193415	0.0192646	0.0312581	0.150826	0.176257
DEFB131E	DEFB131E	turquoise	0.048192	0.2075	0.14223	0.0296159	0.156312	0.191514
AC010327.2	AC010327.2	turquoise	-0.0373212	0.149461	0.0872229	0.0315787	0.148034	0.148432
AC008667.1	AC008667.1	turquoise	0.239471	0.417377	0.153396	0.163465	0.133475	0.378257
AC079447.1	AC079447.1	turquoise	0.268009	0.597074	0.392056	0.439626	0.53516	0.585282
ZNF812P	ZNF812P	turquoise	0.0880839	0.229738	0.0843733	0.0449515	0.145045	0.236189
C2orf73	C2orf73	turquoise	0.266773	0.445155	0.140566	0.350979	0.494536	0.464444
CLIP2	CLIP2	turquoise	0.0322832	0.296549	0.279196	-0.0582367	-0.037263	0.189562
ASAP3	ASAP3	turquoise	0.118183	0.272545	0.239777	0.31244	0.400412	0.500956
PLCH1	PLCH1	turquoise	0.204922	0.55939	0.298589	0.471532	0.512859	0.616683
FLJ31356	FLJ31356	turquoise	0.117886	0.275322	0.0735794	0.0488452	0.0876574	0.261208
FABP5P3	FABP5P3	turquoise	0.0340411	0.275607	0.11999	0.0562705	0.188492	0.219483
CNTNAP3C	CNTNAP3C	turquoise	-0.0171048	0.35038	0.239011	0.0614889	0.273563	0.428243
RASA3	RASA3	turquoise	0.362591	0.578389	0.364371	0.42398	0.519112	0.63913
SP140	SP140	turquoise	0.314915	0.428536	0.194162	0.280333	0.402201	0.434161
OSBP2	OSBP2	turquoise	0.192414	0.587363	0.38455	0.278871	0.404307	0.553009
DKFZp451B082	DKFZp451B082	turquoise	0.037314	0.2587	0.105826	0.0429627	0.126048	0.285865
TNRC6C-AS1	TNRC6C-AS1	turquoise	0.142398	0.31879	0.0732312	0.0547634	0.0850554	0.326591
AC092656.1	AC092656.1	turquoise	0.127205	0.393433	0.145803	0.0745393	0.217983	0.375331
ZNF274	ZNF274	turquoise	0.220059	0.479853	0.280195	0.28902	0.429647	0.501195
LPIN1	LPIN1	turquoise	0.283699	0.605707	0.277425	0.509958	0.632393	0.693478
COLQ	COLQ	turquoise	0.215011	0.554512	0.294263	0.26361	0.432207	0.555063
CLTCL1	CLTCL1	turquoise	0.150234	0.464716	0.236074	0.258961	0.374783	0.484829
ACAT2	ACAT2	turquoise	0.271136	0.456308	0.275819	0.320467	0.501999	0.562187
MIR181A2HG	MIR181A2HG	turquoise	0.272913	0.505767	0.278907	0.42927	0.637324	0.560031
CYP4F24P	CYP4F24P	turquoise	0.116736	0.382392	0.131454	0.0610203	0.184727	0.378847
SEC22B4P	SEC22B4P	turquoise	0.0998021	0.446645	0.221114	0.0784669	0.333997	0.457118
LHFPL2	LHFPL2	turquoise	0.117194	0.465414	0.321389	0.351971	0.404529	0.495775
HERC2P9	HERC2P9	turquoise	0.0658763	0.508046	0.245195	0.0861331	0.394509	0.530598
USP53	USP53	turquoise	0.257709	0.625283	0.313159	0.619529	0.738485	0.727233
AC010203.1	AC010203.1	turquoise	0.124201	0.42225	0.159918	0.0636546	0.264025	0.435824
MROH8	MROH8	turquoise	0.14835	0.390705	0.246314	0.231245	0.378195	0.44909
PPP2CB	PPP2CB	turquoise	0.295828	0.5956	0.349413	0.414182	0.49395	0.628819
FAM120AOS	FAM120AOS	turquoise	0.297074	0.520579	0.210063	0.359271	0.495239	0.547605
MPZL1	MPZL1	turquoise	0.296111	0.570804	0.346983	0.481846	0.59848	0.654628
RAD51-AS1	RAD51-AS1	turquoise	0.108758	0.535123	0.223443	0.0897901	0.354585	0.523662
LINC00899	LINC00899	turquoise	0.0927614	0.469906	0.20985	0.0808559	0.346312	0.463605
PRKAG2	PRKAG2	turquoise	0.262251	0.661692	0.331784	0.388017	0.449137	0.574862
LYST	LYST	turquoise	0.353753	0.716382	0.446776	0.61368	0.611584	0.770338
PIK3C2B	PIK3C2B	turquoise	0.102734	0.350863	0.163625	0.283922	0.449727	0.357156
AC016705.2	AC016705.2	turquoise	0.261131	0.503957	0.254413	0.377928	0.39207	0.508946
PPCDC	PPCDC	turquoise	0.214924	0.489861	0.296242	0.329481	0.480231	0.545308
NOD1	NOD1	turquoise	0.139761	0.329491	0.264631	0.231961	0.294939	0.425417
BHMT2	BHMT2	turquoise	0.186692	0.395426	0.168638	0.315009	0.449593	0.446709
AC007376.2	AC007376.2	turquoise	0.207205	0.384789	0.174334	0.235054	0.422205	0.42601
CEACAM22P	CEACAM22P	turquoise	0.0545508	0.400658	0.20183	0.0636225	0.341351	0.413298
AC005548.1	AC005548.1	turquoise	0.0304943	0.223436	0.0878868	0.0382469	0.168467	0.235277
Z95331.1	Z95331.1	turquoise	0.0622328	0.219061	0.0920493	0.0388478	0.16279	0.245465
ALS2CR12	ALS2CR12	turquoise	0.192801	0.453365	0.303872	0.278999	0.433777	0.485907
AP000779.1	AP000779.1	turquoise	0.0746013	0.352192	0.152416	0.0572434	0.267594	0.343105
AC026979.4	AC026979.4	turquoise	-0.0352038	0.291275	0.216742	0.0546085	0.253164	0.346075
SMURF2P1-LRRC37BP1	SMURF2P1-LRRC37BP1	turquoise	0.0857706	0.499332	0.264547	0.0904716	0.349899	0.491691
FAHD2CP	FAHD2CP	turquoise	0.1548	0.542899	0.196184	0.0971411	0.271112	0.511207
NDUFA6-DT	NDUFA6-DT	turquoise	0.0726897	0.498465	0.241334	0.0857859	0.382779	0.506557
SLC13A3	SLC13A3	turquoise	0.337152	0.567518	0.341747	0.416617	0.587851	0.651736
DPF3	DPF3	turquoise	0.247674	0.61809	0.257757	0.512701	0.64025	0.701334
ASRGL1	ASRGL1	turquoise	0.12873	0.368088	0.2067	0.442248	0.713803	0.570231
ERVK13-1	ERVK13-1	turquoise	0.094723	0.532099	0.248345	0.0962224	0.382884	0.539076
LINC01550	LINC01550	turquoise	0.166983	0.45306	0.185485	0.385157	0.543828	0.453835
TMCO4	TMCO4	turquoise	0.186212	0.431491	0.227014	0.296269	0.415185	0.478421
AC012442.2	AC012442.2	turquoise	0.077329	0.466708	0.227308	0.0899032	0.246894	0.491203
RHCE	RHCE	turquoise	0.138168	0.282498	0.103132	0.144895	0.247781	0.292625
Z99496.1	Z99496.1	turquoise	0.0205312	0.179781	0.0956699	0.0300594	0.232625	0.201482
RPL7P43	RPL7P43	turquoise	0.0562249	0.183836	0.0311393	0.0272751	0.1435	0.203828
RN7SL756P	RN7SL756P	turquoise	-0.000903287	0.159272	0.0924854	0.0314496	0.157372	0.159557
ACOT11	ACOT11	turquoise	0.210083	0.506978	0.186497	0.493588	0.536149	0.5854
FAM198B-AS1	FAM198B-AS1	turquoise	0.175889	0.461286	0.13056	0.414322	0.541593	0.41958
TMEM178B	TMEM178B	turquoise	0.245601	0.748153	0.370041	0.549264	0.649944	0.696234
LINC00884	LINC00884	turquoise	0.203625	0.453159	0.284585	0.23751	0.31096	0.457256
FRG1JP	FRG1JP	turquoise	0.0108967	0.335067	0.179687	0.0544324	0.297636	0.347426
PITPNM2	PITPNM2	turquoise	0.13741	0.503994	0.36853	0.244127	0.350595	0.521436
SMC5-AS1	SMC5-AS1	turquoise	0.1937	0.460604	0.269378	0.358259	0.403551	0.534529
ELF1	ELF1	turquoise	0.307711	0.616879	0.388019	0.554816	0.630452	0.711033
RPS5P2	RPS5P2	turquoise	-0.0132354	0.263737	0.138783	0.0557511	0.245246	0.258486
HERC6	HERC6	turquoise	0.278316	0.517349	0.25064	0.295826	0.388552	0.477101
NLN	NLN	turquoise	0.228341	0.546258	0.297556	0.428635	0.527476	0.588994
AC009093.10	AC009093.10	turquoise	0.0524106	0.449126	0.214072	0.082501	0.370966	0.481051
NPFFR1	NPFFR1	turquoise	0.0306612	0.314664	0.11618	0.135547	0.368561	0.306558
ZNF790-AS1	ZNF790-AS1	turquoise	0.069768	0.472028	0.239091	0.0886919	0.369984	0.489515
PLA2G4C	PLA2G4C	turquoise	0.316901	0.590031	0.345485	0.40002	0.474302	0.577954
GOLGA2P5	GOLGA2P5	turquoise	0.115527	0.52417	0.19318	0.0881809	0.29278	0.506175
ARMC4P1	ARMC4P1	turquoise	0.0512482	0.205025	0.129604	0.0724432	0.0990313	0.179207
AL392003.2	AL392003.2	turquoise	0.0596826	0.225535	0.147489	0.0467834	0.141472	0.225045
AC139453.2	AC139453.2	turquoise	0.0855433	0.235397	0.103654	0.0357226	0.160969	0.267509
AC090197.1	AC090197.1	turquoise	0.0489397	0.197489	0.126364	0.0317009	0.185768	0.204474
AL391834.3	AL391834.3	turquoise	0.0254255	0.208197	0.133441	0.0474733	0.169015	0.248511
AC011476.2	AC011476.2	turquoise	0.0176296	0.198947	0.0901261	0.0507844	0.126039	0.206457
NAP1L1P2	NAP1L1P2	turquoise	0.0463715	0.220117	0.064311	0.0325407	0.145785	0.196619
RPS18P9	RPS18P9	turquoise	0.0914765	0.498128	0.223574	0.0860698	0.32839	0.523893
POM121L9P	POM121L9P	turquoise	0.157543	0.302203	0.0450288	0.0405618	0.0658408	0.313002
LSP1P4	LSP1P4	turquoise	0.00187426	0.40026	0.254615	0.0762252	0.308701	0.425559
SEC14L2	SEC14L2	turquoise	0.0626352	0.453118	0.208338	0.161143	0.372924	0.47318
FAM135B	FAM135B	turquoise	0.174196	0.630664	0.418337	0.482674	0.592031	0.702879
HERC2P4	HERC2P4	turquoise	-0.0226217	0.259729	0.150993	0.053309	0.163547	0.265904
HAS2-AS1	HAS2-AS1	turquoise	0.153816	0.327749	0.128045	0.0775363	0.151066	0.297561
AC008676.3	AC008676.3	turquoise	0.0870388	0.354627	0.1487	0.0554607	0.317347	0.358409
MKRN3	MKRN3	turquoise	0.314014	0.528835	0.305755	0.502852	0.713003	0.620594
SLC16A2	SLC16A2	turquoise	0.233227	0.428276	0.326132	0.440045	0.530047	0.60863
AC091551.1	AC091551.1	turquoise	0.190589	0.393965	0.228693	0.290897	0.530862	0.474416
SLC22A23	SLC22A23	turquoise	0.187892	0.484869	0.381573	0.492216	0.640806	0.60519
DDB2	DDB2	turquoise	0.132609	0.318973	0.277627	0.186182	0.222789	0.390723
AL031686.1	AL031686.1	turquoise	0.112258	0.523163	0.258162	0.0909948	0.364171	0.531911
AC005833.1	AC005833.1	turquoise	0.0752079	0.471114	0.233182	0.117913	0.352719	0.492821
TECRP1	TECRP1	turquoise	0.0162315	0.409635	0.171763	0.0780923	0.340891	0.408146
RHPN2	RHPN2	turquoise	0.156165	0.437111	0.274033	0.414268	0.633647	0.628154
LRRC37A4P	LRRC37A4P	turquoise	0.0475443	0.438046	0.217644	0.0803428	0.355913	0.460574
TSSC2	TSSC2	turquoise	0.122033	0.415076	0.147139	0.0805659	0.238435	0.406942
CD72	CD72	turquoise	0.224819	0.32265	0.186187	0.292963	0.409042	0.436853
AC013489.1	AC013489.1	turquoise	0.0340794	0.320774	0.147204	0.0668417	0.282876	0.357774
GLIPR1L2	GLIPR1L2	turquoise	0.262109	0.430932	0.269135	0.347088	0.490359	0.472932
AL359878.1	AL359878.1	turquoise	0.10783	0.484331	0.215494	0.0848058	0.350447	0.485712
EMP2	EMP2	turquoise	0.153395	0.320498	0.186675	0.14387	0.272146	0.376611
SBF2-AS1	SBF2-AS1	turquoise	0.143472	0.401852	0.183959	0.283463	0.402051	0.479795
TCTN3	TCTN3	turquoise	0.212171	0.441507	0.219601	0.364814	0.459399	0.474099
CROCCP2	CROCCP2	turquoise	0.0675474	0.521786	0.236794	0.0930831	0.347958	0.529977
LINC02427	LINC02427	turquoise	0.350903	0.501719	0.275356	0.394925	0.629009	0.586513
AC087721.2	AC087721.2	turquoise	0.0591615	0.437073	0.225639	0.0757229	0.317978	0.465759
AC022762.1	AC022762.1	turquoise	0.0874019	0.253427	0.131673	0.0357039	0.195453	0.257088
AP002793.1	AP002793.1	turquoise	-0.0242169	0.231029	0.163469	0.0386887	0.214346	0.241241
AC011825.3	AC011825.3	turquoise	0.0476782	0.192349	0.0444155	0.0308658	0.129809	0.194205
AL356273.3	AL356273.3	turquoise	0.0244101	0.199179	0.0427365	0.033237	0.222244	0.224714
SDAD1P1	SDAD1P1	turquoise	0.109248	0.465251	0.157299	0.0922978	0.207181	0.422533
AC025262.1	AC025262.1	turquoise	0.0897644	0.289676	0.2016	0.121719	0.2563	0.294386
LDAH	LDAH	turquoise	0.265571	0.578417	0.308057	0.484653	0.688751	0.652254
CDR2	CDR2	turquoise	0.141605	0.517744	0.291249	0.327927	0.417233	0.54481
PACSIN2	PACSIN2	turquoise	0.268745	0.604284	0.381473	0.491852	0.628947	0.717625
TRAF3IP2	TRAF3IP2	turquoise	0.221113	0.404321	0.214494	0.445843	0.552281	0.56906
RWDD4P1	RWDD4P1	turquoise	0.0130615	0.197658	0.0874325	0.0314816	0.179153	0.187108
AC103796.1	AC103796.1	turquoise	0.0679593	0.206168	0.133165	0.0311394	0.156726	0.217115
AC244502.1	AC244502.1	turquoise	0.0403194	0.202952	0.0967461	0.0278265	0.139605	0.16635
RNFT1P3	RNFT1P3	turquoise	0.132532	0.224864	0.0924539	0.0288185	0.136485	0.225244
AC090616.3	AC090616.3	turquoise	0.0456246	0.193957	0.115235	0.0450078	0.141182	0.208431
AC009961.1	AC009961.1	turquoise	0.176266	0.433419	0.248744	0.354413	0.480596	0.511167
GS1-124K5.4	GS1-124K5.4	turquoise	0.0803657	0.399985	0.210518	0.0668334	0.314276	0.416435
EGFR	EGFR	turquoise	-0.0119946	0.390324	0.0388158	0.444839	0.668375	0.416611
KATNAL2	KATNAL2	turquoise	0.287161	0.538233	0.237843	0.515427	0.660395	0.631565
AL136419.1	AL136419.1	turquoise	0.104504	0.437931	0.190326	0.0730502	0.252134	0.428723
SH3PXD2B	SH3PXD2B	turquoise	0.228134	0.554446	0.300319	0.467038	0.562746	0.658758
AC007780.1	AC007780.1	turquoise	0.174363	0.395992	0.125277	0.0718782	0.166207	0.385468
PADI2	PADI2	turquoise	0.0846959	0.295493	0.218756	0.210366	0.369999	0.462911
IFNLR1	IFNLR1	turquoise	0.147514	0.341464	0.175665	0.162301	0.223117	0.353848
AMZ2P1	AMZ2P1	turquoise	0.113509	0.518303	0.245181	0.0825738	0.359803	0.49916
GTF2IRD1	GTF2IRD1	turquoise	0.130366	0.489455	0.267135	0.34352	0.424294	0.494169
SCGB2B2	SCGB2B2	turquoise	0.312126	0.598343	0.327122	0.542175	0.69424	0.722799
RPL34-AS1	RPL34-AS1	turquoise	0.230622	0.412772	0.22445	0.446001	0.583293	0.52351
C16orf74	C16orf74	turquoise	0.220424	0.431121	0.225995	0.280568	0.498079	0.483362
TMEM63A	TMEM63A	turquoise	0.17643	0.454856	0.216534	0.263429	0.355967	0.43395
SIX3	SIX3	turquoise	0.071836	0.245437	0.111867	0.0914752	0.199717	0.21533
CORO2B	CORO2B	turquoise	0.228983	0.515041	0.39681	0.388752	0.56144	0.632248
LIMD1	LIMD1	turquoise	0.115753	0.3719	0.0864689	0.29299	0.450408	0.395244
GUSBP2	GUSBP2	turquoise	0.0900208	0.519553	0.234268	0.0889986	0.341963	0.531695
MGMT	MGMT	turquoise	0.321857	0.574338	0.320216	0.531752	0.616636	0.6192
EMC3-AS1	EMC3-AS1	turquoise	0.0971643	0.465633	0.229131	0.0846819	0.322939	0.494973
AL136018.1	AL136018.1	turquoise	0.156794	0.310614	0.165392	0.17046	0.233012	0.292346
CR381670.1	CR381670.1	turquoise	0.00254912	0.384537	0.190577	0.0671967	0.25203	0.381447
AC087855.2	AC087855.2	turquoise	0.0399069	0.247657	0.116148	0.152154	0.293184	0.254312
AC000120.3	AC000120.3	turquoise	0.047486	0.471771	0.245336	0.0841224	0.327029	0.483028
TMEM51	TMEM51	turquoise	0.116074	0.350416	0.169211	0.276889	0.412384	0.420766
AC037459.2	AC037459.2	turquoise	0.346695	0.476736	0.267038	0.524838	0.627607	0.633188
AL132780.1	AL132780.1	turquoise	0.0720094	0.257444	0.0157914	0.148006	0.241873	0.231929
PFKP	PFKP	turquoise	0.0728769	0.243872	0.245794	0.24729	0.294652	0.42569
AF228730.5	AF228730.5	turquoise	0.092675	0.524959	0.235149	0.0895141	0.333633	0.547842
CFL1P1	CFL1P1	turquoise	0.03739	0.425306	0.240008	0.0742102	0.316399	0.442664
ATF7IP2	ATF7IP2	turquoise	0.217445	0.617453	0.270598	0.508926	0.654213	0.624566
ARMH1	ARMH1	turquoise	0.298146	0.501011	0.295958	0.340316	0.504974	0.544037
NT5CP1	NT5CP1	turquoise	0.0380376	0.284129	0.145077	0.0500402	0.149328	0.276916
FAM86JP	FAM86JP	turquoise	0.0547028	0.274154	0.113176	0.0425981	0.264841	0.265525
AP3B2	AP3B2	turquoise	0.314826	0.541799	0.322022	0.297782	0.427288	0.486496
AC104072.1	AC104072.1	turquoise	0.0314192	0.386139	0.214801	0.0681719	0.401194	0.41765
AC107021.2	AC107021.2	turquoise	0.00389056	0.354093	0.189015	0.0722124	0.233195	0.381498
AC142384.1	AC142384.1	turquoise	0.0611042	0.360756	0.189365	0.0732303	0.291461	0.324485
AC016582.3	AC016582.3	turquoise	0.119604	0.460102	0.221032	0.0775414	0.345804	0.478532
AL157829.1	AL157829.1	turquoise	0.054124	0.343519	0.17148	0.0642606	0.261989	0.362121
AC127526.3	AC127526.3	turquoise	0.112057	0.319471	0.118112	0.0457718	0.197277	0.337698
HERC2P10	HERC2P10	turquoise	0.0719636	0.297691	0.108511	0.0467889	0.19948	0.314842
NSFP1	NSFP1	turquoise	0.123129	0.318577	0.136596	0.0533677	0.159977	0.316288
IDH2-DT	IDH2-DT	turquoise	0.0980323	0.384776	0.192498	0.226489	0.341726	0.405175
AC097504.1	AC097504.1	turquoise	0.0650206	0.199143	0.111017	0.0301158	0.179645	0.209409
LINC00933	LINC00933	turquoise	0.052965	0.219225	0.0728183	0.0347996	0.107079	0.209336
KRT18P52	KRT18P52	turquoise	0.0439304	0.17492	0.110742	0.0269739	0.152457	0.178955
AC087359.1	AC087359.1	turquoise	-0.0183606	0.175488	0.0619127	0.0330323	0.156945	0.175298
SRP14P2	SRP14P2	turquoise	0.0623034	0.216111	0.0929557	0.0317628	0.176111	0.218076
RPL30P11	RPL30P11	turquoise	0.00641786	0.215787	0.119406	0.0341958	0.17883	0.200139
AC092757.2	AC092757.2	turquoise	0.0824054	0.218566	0.1097	0.0306884	0.158844	0.22241
NPM1P42	NPM1P42	turquoise	0.0630337	0.224704	0.173391	0.0315017	0.164287	0.220233
AL445213.1	AL445213.1	turquoise	0.0392494	0.189819	0.0924401	0.0292721	0.0890712	0.196449
COL6A4P2	COL6A4P2	turquoise	0.170597	0.468689	0.162079	0.0755607	0.291609	0.465779
DPY19L2P2	DPY19L2P2	turquoise	0.0732065	0.461986	0.211355	0.0899637	0.353163	0.459804
AC025287.1	AC025287.1	turquoise	0.0666036	0.495117	0.237822	0.0908221	0.320382	0.499571
AL445928.2	AL445928.2	turquoise	0.0419117	0.368021	0.158263	0.0600331	0.334001	0.381323
AC008012.1	AC008012.1	turquoise	-0.016183	0.322956	0.183416	0.0722563	0.231317	0.353912
CPNE8-AS1	CPNE8-AS1	turquoise	0.0146634	0.188094	0.118346	0.0307495	0.153371	0.216798
AL031665.1	AL031665.1	turquoise	0.0723034	0.27072	0.0769891	0.0387911	0.0980249	0.252071
PHF21B	PHF21B	turquoise	0.100327	0.517231	0.156967	0.459224	0.64225	0.572775
HLA-L	HLA-L	turquoise	0.0967092	0.440674	0.209342	0.0857522	0.28184	0.471526
GLIPR2	GLIPR2	turquoise	0.204885	0.262541	0.246902	0.136381	0.202207	0.31909
AC068724.4	AC068724.4	turquoise	0.0120227	0.313299	0.184245	0.0535572	0.296814	0.333428
PCDHB17P	PCDHB17P	turquoise	0.110953	0.281699	0.116592	0.0449879	0.152774	0.278591
AC108062.1	AC108062.1	turquoise	0.320655	0.508496	0.301636	0.480788	0.471411	0.547389
AC011379.2	AC011379.2	turquoise	0.0978846	0.351303	0.133741	0.0574709	0.327662	0.335274
WARS2	WARS2	turquoise	0.318072	0.472133	0.252902	0.466485	0.571352	0.577219
OLFM2	OLFM2	turquoise	0.0618349	0.367523	0.140497	0.340924	0.62411	0.531235
LAMC1	LAMC1	turquoise	0.119736	0.486475	0.306903	0.449731	0.442706	0.556302
TCEA3	TCEA3	turquoise	0.0345377	0.257514	0.195561	0.141294	0.187991	0.309285
PRR5	PRR5	turquoise	0.031432	0.341495	0.168466	0.144485	0.414652	0.409807
AL353626.3	AL353626.3	turquoise	0.0461967	0.369044	0.186943	0.0618137	0.31794	0.361644
AC004656.1	AC004656.1	turquoise	0.0728871	0.376536	0.143977	0.0693365	0.143255	0.383679
AC115220.2	AC115220.2	turquoise	-0.00523956	0.370566	0.268667	0.0669352	0.349435	0.422229
TCAIM	TCAIM	turquoise	0.314934	0.628831	0.352306	0.488583	0.583702	0.657167
NPC1	NPC1	turquoise	0.29745	0.507006	0.373975	0.503516	0.588133	0.676158
BMPR1A	BMPR1A	turquoise	0.261645	0.592214	0.358124	0.585929	0.604995	0.730862
MAP3K20	MAP3K20	turquoise	0.203056	0.504695	0.231808	0.417529	0.414657	0.521919
MOGAT1	MOGAT1	turquoise	0.17288	0.390084	0.139448	0.22303	0.381256	0.393197
ZNF658B	ZNF658B	turquoise	0.0159785	0.32917	0.146227	0.0618423	0.296359	0.35382
AC093503.3	AC093503.3	turquoise	0.12504	0.350745	0.110676	0.0562643	0.176194	0.313616
CCNJL	CCNJL	turquoise	0.060563	0.40339	0.188699	0.294918	0.456762	0.428959
PELI2	PELI2	turquoise	0.277455	0.617287	0.212124	0.54226	0.677232	0.602731
GTF2IP20	GTF2IP20	turquoise	0.139629	0.543737	0.224348	0.0984663	0.345834	0.50307
NBR2	NBR2	turquoise	0.0753663	0.532819	0.227437	0.0975882	0.339849	0.529358
FAM69A	FAM69A	turquoise	0.372828	0.673273	0.46924	0.544628	0.628161	0.76488
PIN4	PIN4	turquoise	0.196177	0.519698	0.283622	0.384192	0.53925	0.576615
ZNF33B	ZNF33B	turquoise	0.148887	0.484239	0.334245	0.37983	0.53056	0.508951
PFN1P2	PFN1P2	turquoise	0.0825197	0.340324	0.156586	0.0624245	0.260186	0.313439
AC098934.1	AC098934.1	turquoise	0.0350755	0.351975	0.17813	0.0543418	0.28938	0.34825
GAN	GAN	turquoise	0.339727	0.614654	0.386624	0.561099	0.557049	0.721162
USP3-AS1	USP3-AS1	turquoise	0.310103	0.527117	0.293033	0.419946	0.612233	0.59484
WDR31	WDR31	turquoise	0.169109	0.400497	0.255862	0.255357	0.436587	0.493019
AC242988.2	AC242988.2	turquoise	0.0549651	0.346504	0.101698	0.0675307	0.182075	0.344092
AC006213.6	AC006213.6	turquoise	0.0896511	0.343017	0.155884	0.0599383	0.255359	0.358296
PTCH1	PTCH1	turquoise	0.115553	0.402464	0.162524	0.502348	0.735105	0.49798
DENND5A	DENND5A	turquoise	0.354627	0.588667	0.410963	0.501883	0.600256	0.705456
AC025280.3	AC025280.3	turquoise	-0.0431347	0.208714	0.13697	0.0432297	0.184693	0.237653
AC092617.1	AC092617.1	turquoise	0.0617284	0.259963	0.131422	0.0423751	0.167471	0.266015
MN1	MN1	turquoise	0.0620941	0.260966	0.111636	0.145137	0.379328	0.265141
SRSF12	SRSF12	turquoise	0.157447	0.405835	0.223519	0.221642	0.321056	0.412687
CSNK1A1P1	CSNK1A1P1	turquoise	0.0559042	0.218323	0.0786047	0.0363292	0.184547	0.248108
MIATNB	MIATNB	turquoise	0.182736	0.558409	0.307671	0.379616	0.548275	0.590929
DNMBP	DNMBP	turquoise	0.0984888	0.469243	0.178734	0.342886	0.532745	0.511566
CASK	CASK	turquoise	0.305248	0.676789	0.383932	0.594083	0.620273	0.733054
AC016739.1	AC016739.1	turquoise	-0.0013692	0.41354	0.187444	0.0823154	0.288458	0.400471
RAET1E-AS1	RAET1E-AS1	turquoise	0.135618	0.464711	0.188096	0.0911321	0.285392	0.459373
AC008267.3	AC008267.3	turquoise	0.095129	0.499637	0.225018	0.0846263	0.333505	0.492995
AC004925.1	AC004925.1	turquoise	0.0254231	0.222116	0.121113	0.0403061	0.124502	0.227229
SLC2A9	SLC2A9	turquoise	0.0433219	0.277105	0.101272	0.149962	0.22729	0.257501
AC004453.1	AC004453.1	turquoise	0.0614436	0.43262	0.203815	0.0789438	0.324373	0.424552
AC133552.3	AC133552.3	turquoise	0.0694743	0.296578	0.175363	0.0499455	0.218277	0.347253
AC108448.3	AC108448.3	turquoise	-0.0362738	0.151673	0.0523114	0.0347294	0.169777	0.159938
AC092902.1	AC092902.1	turquoise	0.117882	0.23483	0.0791857	0.032267	0.174392	0.243702
HINT1P2	HINT1P2	turquoise	0.0390344	0.213681	0.117506	0.0333773	0.181164	0.189157
AC008105.2	AC008105.2	turquoise	0.0499109	0.184296	0.13928	0.0307931	0.165358	0.22207
PFKFB3	PFKFB3	turquoise	0.223802	0.404508	0.385926	0.343624	0.460156	0.634458
MFSD13B	MFSD13B	turquoise	0.0286229	0.383325	0.20217	0.0630114	0.287032	0.421682
ZNF75D	ZNF75D	turquoise	0.22904	0.496117	0.209226	0.370914	0.536991	0.516061
PEAK1	PEAK1	turquoise	0.272598	0.615103	0.332789	0.550401	0.547187	0.69926
METTL8	METTL8	turquoise	0.216514	0.551574	0.301485	0.486934	0.620341	0.627088
AC009407.1	AC009407.1	turquoise	0.0625913	0.436566	0.196059	0.0783969	0.243134	0.409031
OSBPL11	OSBPL11	turquoise	0.443522	0.608341	0.349118	0.618542	0.6781	0.760747
AL355922.4	AL355922.4	turquoise	0.055554	0.320007	0.126326	0.0481512	0.224492	0.293269
AC072022.2	AC072022.2	turquoise	0.110076	0.32875	0.114944	0.0576834	0.143837	0.31447
AC016526.2	AC016526.2	turquoise	0.0813777	0.345198	0.186134	0.0603603	0.296308	0.333938
AC073389.2	AC073389.2	turquoise	0.125604	0.464126	0.230001	0.224016	0.440588	0.511606
DAB2IP	DAB2IP	turquoise	0.158738	0.436219	0.305079	0.245781	0.411294	0.530202
FAM129A	FAM129A	grey	0.0636711	0.0960545	0.0134655	0.010966	0.0393387	0.0467444
LMO2	LMO2	grey	0.255128	0.285677	0.386564	0.232993	0.199426	0.383342
P3H2	P3H2	grey	0.134103	0.31343	0.310389	0.122419	0.0341335	0.281395
CHI3L1	CHI3L1	grey	0.0236595	0.0330407	0.144161	0.275037	0.339604	0.318537
IL1R1	IL1R1	grey	0.0670213	0.200254	0.155212	0.126413	0.193822	0.259254
AC006387.1	AC006387.1	grey	0.0779691	0.185665	0.0630487	0.0256382	0.141888	0.128903
AC022098.1	AC022098.1	grey	0.0461173	0.0937555	0.0352575	0.0588367	0.0992628	0.0891873
IFI16	IFI16	grey	0.224497	0.241739	0.381923	0.188337	0.127642	0.314072
EMP1	EMP1	grey	0.211251	0.301739	0.265826	0.30833	0.249606	0.383069
AC007319.1	AC007319.1	grey	0.226073	0.284988	0.219227	0.19623	0.265012	0.311384
AC104574.2	AC104574.2	grey	0.0546976	0.214007	0.263842	0.279563	0.388046	0.364165
ELOVL5	ELOVL5	grey	0.260189	0.38832	0.266182	0.620616	0.665458	0.619761
AC109492.1	AC109492.1	grey	0.0805665	0.111731	0.0934737	0.221708	0.295535	0.212065
COL4A1	COL4A1	grey	0.132311	0.294765	0.243881	0.185273	0.176341	0.309256
LINC01411	LINC01411	grey	0.2328	0.301095	0.177008	0.0836904	-0.0061281	0.25503
GBP2	GBP2	grey	0.140364	0.171996	0.0956352	0.0752354	0.00715073	0.24703
EBF1	EBF1	grey	0.15121	0.16578	0.111223	0.138791	0.0744054	0.110216
CHI3L2	CHI3L2	grey	0.0751766	0.175959	0.116756	0.111615	0.0872045	0.250338
NRP2	NRP2	grey	0.14175	0.285719	0.191646	0.232402	0.313153	0.351414
AC092957.1	AC092957.1	grey	0.0369016	0.191004	0.0902107	0.0862001	0.139128	0.172995
SIPA1L2	SIPA1L2	grey	0.279423	0.436666	0.329891	0.426324	0.535335	0.541443
BAALC-AS1	BAALC-AS1	grey	0.313653	0.285084	0.303338	0.448882	0.559369	0.567316
LINC01754	LINC01754	grey	0.0744092	0.0752622	0.0351822	0.0455269	0.0458697	0.0323843
SULF1	SULF1	grey	0.213883	0.237766	0.208138	0.11936	0.11663	0.322685
ADAM12	ADAM12	grey	0.125555	0.246336	0.265158	0.391552	0.39498	0.474384
TPST1	TPST1	grey	0.236063	0.308692	0.435805	0.346672	0.367118	0.542117
CCL2	CCL2	grey	0.0291575	0.0507682	0.236787	0.133018	0.0573672	0.225018
ZSCAN31	ZSCAN31	grey	0.103473	0.178399	0.00909325	0.286152	0.396487	0.198672
ANXA2	ANXA2	grey	0.219508	0.285503	0.0702756	0.0858122	0.0186968	0.255737
IQGAP2	IQGAP2	grey	0.0851413	0.116107	0.12569	0.0634486	0.0892771	0.145549
ARHGEF3	ARHGEF3	grey	0.251067	0.305743	0.463351	0.255459	0.215698	0.421681
WWTR1	WWTR1	grey	0.285007	0.468544	0.331611	0.55571	0.518009	0.645916
NAMPT	NAMPT	grey	0.297773	0.360376	0.373501	0.399652	0.354019	0.485524
FN1	FN1	grey	0.249105	0.364794	0.234138	0.539229	0.606951	0.543522
SEMA5A	SEMA5A	grey	0.233991	0.238156	0.293671	0.0171376	-0.0459575	0.152573
MEGF11	MEGF11	grey	0.0952855	0.250036	0.210796	0.208931	0.434801	0.412599
NPY	NPY	grey	0.129984	0.0638058	0.134627	0.0769492	0.0421789	0.0738186
AC099560.1	AC099560.1	grey	0.022646	0.14697	0.0521616	0.0320559	0.0706817	0.154618
CRISPLD1	CRISPLD1	grey	0.266354	0.356313	0.414687	0.354885	0.307212	0.475067
CLCF1	CLCF1	grey	0.0816346	0.116688	0.0288277	0.028879	0.0622628	0.0564382
C5orf17	C5orf17	grey	0.0176836	0.201171	0.0267741	0.204043	0.0821225	0.0841364
CALCA	CALCA	grey	0.0261296	0.0369955	0.000463474	0.0318983	0.0502311	0.0014319
ZFYVE28	ZFYVE28	grey	0.28315	0.550602	0.470038	0.492131	0.55133	0.68967
LINC01982	LINC01982	grey	0.161953	0.22808	0.191112	0.193014	0.192513	0.311923
WARS	WARS	grey	0.194528	0.36542	0.330774	0.332117	0.396366	0.48825
UBASH3B	UBASH3B	grey	-0.0281573	0.0445784	0.138542	0.0300717	0.0235397	0.125148
LTF	LTF	grey	0.12253	0.10023	0.130094	0.068535	0.000583556	0.17606
KIT	KIT	grey	0.248603	0.245342	0.194926	0.0856883	-0.0683516	0.187428
MT-CO3	MT-CO3	grey	-0.27358	-0.51853	-0.201073	-0.579935	-0.561743	-0.609501
CXCL10	CXCL10	grey	0.0699541	0.0611146	0.0544905	0.051223	0.0446709	0.0493154
AC068506.1	AC068506.1	grey	0.0827233	0.109836	-0.0129787	0.18866	0.204399	0.128461
MATN2	MATN2	grey	0.192993	0.289121	0.33462	0.218862	0.125853	0.326601
LINC00470	LINC00470	grey	0.0806684	0.193454	0.0848399	0.0675402	0.144032	0.131471
AC096637.1	AC096637.1	grey	0.106136	0.05234	-0.0249344	0.129851	0.108962	0.078675
HBA2	HBA2	grey	0.196245	-0.0657851	-0.0360455	-0.156961	-0.191499	-0.209559
MT-CYB	MT-CYB	grey	-0.278524	-0.407013	-0.182834	-0.495449	-0.519132	-0.531215
TRIM5	TRIM5	grey	-0.0540109	0.088323	0.0520899	0.10935	0.0927989	0.104366
MT-ATP6	MT-ATP6	grey	-0.381367	-0.539051	-0.254533	-0.588419	-0.609366	-0.649598
CLIC4	CLIC4	grey	0.15794	0.201862	0.287555	0.259065	0.180701	0.378662
CCBE1	CCBE1	grey	0.0851423	0.164633	0.0961014	0.144986	0.16035	0.162365
SPOCD1	SPOCD1	grey	0.123277	0.12332	0.0326786	0.00790069	-0.038526	0.133395
DNER	DNER	grey	0.406142	0.529567	0.417877	0.583795	0.640227	0.73727
OACYLP	OACYLP	grey	0.111915	0.216173	0.0723085	0.0344838	0.136114	0.140521
TLR2	TLR2	grey	0.147181	0.195963	0.11243	0.127657	0.135505	0.245387
VIP	VIP	grey	-0.00914764	0.0218952	0.0221993	0.0328535	0.0300321	0.00108241
MT-CO2	MT-CO2	grey	-0.318196	-0.557557	-0.241541	-0.589824	-0.624041	-0.676029
AC003991.1	AC003991.1	grey	-0.00597283	0.140637	0.0165257	0.253334	0.251987	0.227815
SHISA6	SHISA6	grey	0.289824	0.423891	0.256335	0.368997	0.436646	0.4356
CHODL	CHODL	grey	0.263634	0.363175	0.223085	0.139147	0.0466019	0.339014
BIRC3	BIRC3	grey	0.155475	0.206763	0.220713	0.17371	0.121433	0.196055
ATP10A	ATP10A	grey	-0.0256281	0.117983	0.0821651	-0.106017	-0.065881	0.00284554
AC009502.1	AC009502.1	grey	-0.00140258	0.0199141	-0.0294803	0.0228685	0.0214831	0.0184655
AL355306.2	AL355306.2	grey	0.0845692	0.113163	0.0545245	0.103967	0.12952	0.0812078
ANXA8	ANXA8	grey	0.0510188	0.0634988	-0.0109319	0.0830255	0.0346923	0.0259954
IGF2BP2	IGF2BP2	grey	-0.130411	-0.0427252	-0.0603166	-0.0637988	-0.00952583	-0.0554034
SAMD4A	SAMD4A	grey	-0.0020097	0.125862	0.170715	0.301951	0.322737	0.375242
PCAT1	PCAT1	grey	0.206931	0.32929	0.222247	0.370645	0.453732	0.471947
DACH1	DACH1	grey	0.0685217	0.176741	0.0437604	0.296352	0.402717	0.242087
AGBL1	AGBL1	grey	-0.0227268	0.209631	0.00968611	0.372715	0.53922	0.313021
SDS	SDS	grey	0.227149	0.326171	0.191424	0.316303	0.464639	0.412849
PROX1-AS1	PROX1-AS1	grey	0.103638	0.209262	0.0987233	0.0308808	0.0949871	0.227311
AC007422.2	AC007422.2	grey	0.0385185	0.0716825	0.0579834	0.0345437	0.085706	0.0662892
AL355974.2	AL355974.2	grey	-0.0445884	0.0491824	0.179681	0.0122064	-0.0671861	0.0898083
LINC02511	LINC02511	grey	-0.00932992	-0.0261695	0.102168	-0.10443	-0.107433	-0.0528655
LINC02197	LINC02197	grey	0.0583632	0.0725179	0.0296866	0.0105576	-0.0503068	0.0558599
AC007529.2	AC007529.2	grey	0.152811	0.175447	0.2486	0.278262	0.323602	0.42136
MT-ND1	MT-ND1	grey	-0.301231	-0.458955	-0.212275	-0.544454	-0.580427	-0.592798
KCNE4	KCNE4	grey	-0.0121646	0.14949	0.081373	0.102287	0.0343249	0.162924
CPNE8	CPNE8	grey	0.311325	0.57645	0.458112	0.631677	0.604035	0.747895
BTBD11	BTBD11	grey	0.24906	0.304385	0.159232	0.0799532	0.213795	0.248225
ABCC3	ABCC3	grey	0.051129	0.129878	0.0748154	0.0283152	-0.0360919	0.131522
LINC02009	LINC02009	grey	0.0597582	0.00914872	0.0918252	-0.00329788	-0.0482887	0.0456053
HS3ST3B1	HS3ST3B1	grey	0.0417368	0.149022	0.112132	0.230207	0.377467	0.321235
ARC	ARC	grey	0.0709487	0.0547605	0.168515	0.194107	0.197918	0.224328
MT-ND4	MT-ND4	grey	-0.337435	-0.533831	-0.237095	-0.585146	-0.588746	-0.631856
ACTN1	ACTN1	grey	0.183022	0.366408	0.281292	0.30291	0.354547	0.444724
LRMDA	LRMDA	grey	0.10673	0.334635	0.204513	0.324983	0.523077	0.487452
HBA1	HBA1	grey	0.0748382	-0.0997086	-0.100702	-0.167365	-0.191977	-0.214935
AC112206.2	AC112206.2	grey	0.204124	0.286313	0.208854	0.196148	0.274696	0.265705
MT-ND3	MT-ND3	grey	-0.327777	-0.616539	-0.29344	-0.543692	-0.634649	-0.693488
AL359317.1	AL359317.1	grey	0.151981	0.208707	0.278269	0.169987	0.201188	0.308924
SPSB1	SPSB1	grey	0.16698	0.19999	0.0857975	0.017934	-0.00301059	0.225611
EGF	EGF	grey	0.041368	0.171744	0.168276	0.0365489	-0.0443058	0.146968
LMOD1	LMOD1	grey	0.212964	0.222449	0.277305	0.158869	0.247384	0.335801
AC009264.1	AC009264.1	grey	0.096333	0.242874	0.183631	0.211971	0.306495	0.315855
DNAJA4	DNAJA4	grey	0.061451	0.10605	-0.0012399	0.00720935	-0.0154867	0.0251814
ID2	ID2	grey	0.331142	0.37713	0.308869	0.390594	0.421159	0.469488
TMTC1	TMTC1	grey	0.185712	0.432821	0.420922	0.423927	0.302002	0.531905
GCH1	GCH1	grey	0.0651045	0.193988	0.176091	0.107559	0.143477	0.175784
RFTN1	RFTN1	grey	0.223073	0.404728	0.388605	0.278033	0.248786	0.463276
BARX2	BARX2	grey	0.158653	0.270475	0.0365297	0.0233709	-0.0602779	0.189474
SLC14A2	SLC14A2	grey	0.124069	0.268478	0.236501	0.169645	0.258374	0.280879
LINC02015	LINC02015	grey	0.105283	0.16333	0.106372	0.0860319	0.0538831	0.112586
HMGCS1	HMGCS1	grey	0.310558	0.446138	0.359478	0.41418	0.489681	0.582116
AL138720.1	AL138720.1	grey	0.0189028	0.1491	0.132218	0.0486423	0.0486316	0.141051
AC087857.1	AC087857.1	grey	0.0376584	0.223453	0.151605	0.113477	0.192085	0.201939
AC105411.1	AC105411.1	grey	0.226411	0.428578	0.217954	0.328118	0.510799	0.44733
LINC02548	LINC02548	grey	0.031978	0.0284662	0.00959629	0.0601236	0.0489762	0.0451775
LIF	LIF	grey	-0.0240329	-0.00212554	0.0554859	-0.022227	-0.0169148	0.0335952
VCAM1	VCAM1	grey	0.125887	0.199495	0.0606885	0.108061	0.0357266	0.200408
AC006305.1	AC006305.1	grey	0.146027	0.227571	0.0208304	0.0836458	0.0348484	0.222744
SST	SST	grey	0.123712	0.134107	0.0647447	0.0870495	0.178512	0.175594
AC090833.1	AC090833.1	grey	0.00588609	0.0827178	0.0250765	0.0832128	0.138915	0.107682
GBE1	GBE1	grey	0.429015	0.58763	0.388684	0.591465	0.649751	0.699603
AC022905.1	AC022905.1	grey	0.112484	0.183178	0.0481849	0.0324267	0.0557907	0.141367
MT-ND2	MT-ND2	grey	-0.290889	-0.469152	-0.232801	-0.537619	-0.590809	-0.614638
FBLN5	FBLN5	grey	0.0556142	0.144875	0.02438	0.0356489	0.0706263	0.101251
AC068633.1	AC068633.1	grey	-0.0153104	0.030529	0.0307579	0.0655266	0.0842375	0.0362829
ACTA2	ACTA2	grey	0.155128	0.208898	0.213934	0.231186	0.198135	0.295619
CD96	CD96	grey	0.0345863	0.13376	0.119409	0.0964995	0.149113	0.13746
ANGPTL4	ANGPTL4	grey	0.375313	0.188166	0.30845	0.380771	0.357553	0.441119
MIR646HG	MIR646HG	grey	0.199715	0.475385	0.279361	0.351711	0.489192	0.496089
AC114689.3	AC114689.3	grey	0.0437499	0.275983	0.139236	0.112881	0.121977	0.238063
NR4A3	NR4A3	grey	0.152896	0.137091	0.185456	0.190006	0.161333	0.29651
AL136962.1	AL136962.1	grey	0.0744274	-0.100216	0.00783388	0.140612	0.115591	-0.00250517
AC004870.4	AC004870.4	grey	0.151201	0.192286	0.00939761	0.0258753	-0.0359968	0.142886
ID3	ID3	grey	0.0971682	0.0819979	0.143526	0.00711133	-0.143189	0.0164884
AL731571.1	AL731571.1	grey	0.0764965	0.162985	0.0290503	0.0475836	0.0455233	0.165605
PAM	PAM	grey	0.325005	0.604951	0.517405	0.570943	0.556056	0.717772
LINC01266	LINC01266	grey	0.20356	0.483606	0.307347	0.52469	0.624945	0.598649
FOS	FOS	grey	0.17304	0.117906	0.270969	0.0693142	0.0625116	0.190904
HILPDA	HILPDA	grey	0.163887	-0.0794571	0.0908838	0.19665	0.135366	0.0545951
ETV6	ETV6	grey	0.251501	0.472179	0.410987	0.479817	0.515734	0.698134
CXCL2	CXCL2	grey	0.175255	0.177882	0.103598	0.0534758	0.0077275	0.207197
LINC00534	LINC00534	grey	0.100712	0.179464	0.17868	0.19524	0.313061	0.283867
LAMC2	LAMC2	grey	-0.00481348	0.0844973	0.00614776	0.0569327	0.0946869	0.0722247
NEAT1	NEAT1	grey	-0.130862	-0.117044	-0.0700708	-0.00426925	-0.125626	-9.47692e-05
IQCM	IQCM	grey	0.100915	0.1819	0.0748492	0.131899	-0.0128399	0.147317
MAML3	MAML3	grey	0.219882	0.412251	0.18651	0.240872	0.211428	0.282141
AC092131.1	AC092131.1	grey	0.20847	0.205496	0.10545	0.107214	0.0501367	0.236872
LINC01950	LINC01950	grey	0.198739	0.403608	0.20465	0.403769	0.565	0.479972
HBB	HBB	grey	0.137818	-0.048958	-0.099922	-0.0924237	-0.105188	-0.158242
PRAG1	PRAG1	grey	0.162335	0.452928	0.156146	0.299114	0.379211	0.419371
AC100849.1	AC100849.1	grey	0.0352604	0.127828	0.109151	0.0704555	0.106974	0.120174
XYLT1	XYLT1	grey	0.0323002	0.335117	0.133021	0.177424	0.344244	0.267465
MBOAT1	MBOAT1	grey	0.00328393	0.039354	0.00405759	0.014202	0.000403969	0.0272
IKZF1	IKZF1	grey	-0.024895	0.0336279	-0.00181257	-0.0613999	-0.0647607	-0.0341649
DCN	DCN	grey	0.0133099	0.0828873	0.126158	-0.0361249	-0.0168585	0.0533304
IL6R-AS1	IL6R-AS1	grey	0.0686012	0.180514	0.0606159	0.0753844	0.209586	0.175266
GFRA1	GFRA1	grey	0.146318	0.311905	0.103921	0.375989	0.558295	0.365764
LINC02211	LINC02211	grey	0.0160163	0.0369625	0.0572339	0.0144932	0.0414913	0.0160123
AP000438.1	AP000438.1	grey	-0.0684486	6.99078e-05	-0.0192987	-0.0212103	0.00732673	-0.015256
AC104123.1	AC104123.1	grey	0.309312	0.483818	0.393672	0.464992	0.477401	0.577793
AC004775.1	AC004775.1	grey	-0.00447446	-0.0182056	-0.039487	0.0341006	0.00257253	-0.0102829
ITPKC	ITPKC	grey	0.170958	0.227687	0.275921	0.193275	0.224722	0.40452
HES1	HES1	grey	0.278213	0.40472	0.251502	0.356387	0.529785	0.490313
SFN	SFN	grey	0.0759215	0.0807972	0.139596	0.05391	-0.0430276	0.177118
NDST4	NDST4	grey	-0.0678458	0.0676318	0.0259731	-0.00660503	-0.0303666	-0.00853427
MCUB	MCUB	grey	0.200569	0.326211	0.132475	0.185377	0.0692954	0.332797
NHS	NHS	grey	0.274926	0.482065	0.40922	0.367592	0.241149	0.446713
LINC00922	LINC00922	grey	0.0814222	0.0847039	0.10101	0.0514882	0.0984484	0.104149
TEAD4	TEAD4	grey	0.0497434	0.119152	0.131139	0.0738281	0.102544	0.142409
LMOD3	LMOD3	grey	0.0432469	0.0603058	0.0539476	0.124824	0.0935338	0.0649916
C11orf96	C11orf96	grey	0.0820105	-0.00864015	0.208951	0.0547009	-0.0293015	0.0878102
AC026167.1	AC026167.1	grey	0.0833312	0.22934	0.13195	0.196848	0.215752	0.249978
KLHL13	KLHL13	grey	0.191913	0.323188	0.299428	0.329021	0.262503	0.358796
NR4A1	NR4A1	grey	0.121592	0.136644	0.133319	0.0930639	0.0254338	0.155917
AP000676.5	AP000676.5	grey	0.0512572	0.198095	0.0697342	0.0281294	0.117471	0.158997
C1orf87	C1orf87	grey	0.154045	0.206848	0.256805	0.235537	0.23194	0.31889
RERGL	RERGL	grey	0.0836786	0.167547	-0.0199671	0.0552561	0.000908502	0.191181
AL359232.1	AL359232.1	grey	0.276132	0.441565	0.277613	0.422833	0.631933	0.549029
LDLR	LDLR	grey	0.299276	0.339951	0.426404	0.229099	0.29557	0.488341
AOX2P	AOX2P	grey	0.0175689	0.109766	0.06622	0.0177055	0.109789	0.134013
MSX2	MSX2	grey	0.147098	0.184951	0.0566225	0.0729012	-0.0933813	0.153856
SLC39A14	SLC39A14	grey	0.245947	0.27443	0.358438	0.307595	0.332369	0.462948
AC097059.1	AC097059.1	grey	-0.0223205	0.0854646	0.0481275	0.0337508	0.0524879	0.036903
APLNR	APLNR	grey	0.132708	0.167028	0.140633	0.0666815	-0.15387	0.171931
AL050403.2	AL050403.2	grey	0.162994	0.355272	0.214545	0.311107	0.485855	0.403787
MT1H	MT1H	grey	-0.00639828	0.0365182	0.0431052	0.0638605	0.00791713	0.0370708
MAPT-AS1	MAPT-AS1	grey	0.195894	0.348882	0.230465	0.083872	0.102069	0.333956
TAC3	TAC3	grey	0.0471933	0.0278827	0.0382513	0.00635258	-0.0258249	0.0126556
AC084866.1	AC084866.1	grey	0.0340184	0.161583	0.152293	0.080013	0.15565	0.215608
SOCS3	SOCS3	grey	0.0755376	-0.0765444	0.225092	0.0497452	0.0120564	0.189158
AC113378.1	AC113378.1	grey	0.0626185	0.0837637	0.0684493	0.0442724	-0.00105981	0.0290896
AC246817.1	AC246817.1	grey	0.0667483	0.374791	0.154057	0.260174	0.433037	0.345829
MTRNR2L12	MTRNR2L12	grey	-0.193114	-0.437171	-0.186193	-0.410631	-0.459498	-0.501841
AC016708.1	AC016708.1	grey	0.252829	0.463686	0.188094	0.428955	0.582135	0.56196
ADAD2	ADAD2	grey	-0.0177584	-0.0164861	0.025816	0.0058902	-0.0201605	0.0142461
MAOB	MAOB	grey	0.296229	0.42352	0.393729	0.54511	0.560757	0.690037
GNAL	GNAL	grey	0.170289	0.435418	0.304745	0.30236	0.403083	0.496387
AP003063.2	AP003063.2	grey	0.0487036	0.0600457	0.0561719	-0.0174293	-0.0206691	0.00102466
MASP1	MASP1	grey	0.273992	0.384877	0.200355	0.398447	0.386895	0.44832
PURPL	PURPL	grey	-0.0474611	-0.00443166	-0.0511727	-0.00572626	-0.00793102	0.00689425
LINC01503	LINC01503	grey	0.113505	0.180075	0.248001	0.154108	0.177359	0.358671
AC090809.1	AC090809.1	grey	0.0703209	0.0926906	0.0553352	0.0207616	0.0244816	0.0942615
AC007656.1	AC007656.1	grey	0.0523048	0.240328	0.143754	0.114673	0.128198	0.208653
AC090771.2	AC090771.2	grey	0.0949461	0.0139514	0.0398575	0.0126952	-0.00735265	0.0195518
XIST	XIST	grey	0.112536	0.231769	0.209228	0.278585	0.300963	0.290487
CD163	CD163	grey	0.0809499	0.120207	0.074357	0.0218079	-0.00101828	0.0490692
TENM4	TENM4	grey	0.345501	0.55477	0.500676	0.467694	0.454638	0.699499
AC018866.1	AC018866.1	grey	-0.0676363	-0.0451515	-0.0298029	-0.0696823	-0.0693226	-0.0602173
COL25A1	COL25A1	grey	0.287898	0.467587	0.327417	0.415889	0.502284	0.510152
SVIL	SVIL	grey	0.291193	0.362307	0.116707	0.281728	0.22424	0.387028
CASP4	CASP4	grey	0.068267	0.136584	0.0466664	0.0145088	0.0163978	0.0849773
AC034195.1	AC034195.1	grey	0.329977	0.389712	0.31748	0.395069	0.56711	0.541888
RGS16	RGS16	grey	0.0916271	0.0825164	0.172268	0.109151	0.0556332	0.234917
AC010967.1	AC010967.1	grey	0.100768	0.197274	0.140347	0.152267	0.212443	0.173593
CA13	CA13	grey	0.224067	0.390072	0.309148	0.3312	0.282048	0.436166
GADD45A	GADD45A	grey	0.209476	0.301397	0.113505	0.137464	0.121099	0.368498
FLI1	FLI1	grey	-0.00141013	0.0571826	0.0917575	-0.0842368	-0.101749	-0.0683153
PDPN	PDPN	grey	0.183353	0.292937	0.151165	0.222878	0.243373	0.396667
EDA	EDA	grey	0.330089	0.490065	0.304366	0.488771	0.581947	0.569257
GADD45B	GADD45B	grey	0.247664	0.179807	0.263009	0.207075	0.159812	0.297901
RUNX1	RUNX1	grey	0.102078	0.124786	0.0807157	0.134492	0.053605	0.0840264
PRELID2	PRELID2	grey	0.317297	0.574241	0.402274	0.543298	0.583148	0.625761
LINC00504	LINC00504	grey	0.182087	0.340961	0.246076	0.304979	0.438408	0.412226
ROR2	ROR2	grey	-0.0755818	0.0754138	-0.000364451	0.0297329	0.118842	0.0854814
AC004852.2	AC004852.2	grey	0.0623125	0.0896994	0.0927	0.0372244	0.0158142	0.0541911
TAC1	TAC1	grey	0.175811	0.132234	0.0841636	0.144949	0.127583	0.122017
LINC02147	LINC02147	grey	0.0729368	0.0895021	0.124682	0.073153	0.0962864	0.107392
COL1A1	COL1A1	grey	-0.0110321	0.0283329	-0.00792652	-0.0624118	-0.0743917	0.0143651
TENT5A	TENT5A	grey	0.187691	0.334362	0.214421	0.350775	0.540188	0.459797
TUBB6	TUBB6	grey	0.182546	0.282087	0.135893	0.146092	0.16515	0.301501
LINC00698	LINC00698	grey	0.159559	0.197145	0.125787	0.179013	0.212969	0.206847
Z96074.1	Z96074.1	grey	0.137473	0.246747	0.19518	0.236554	0.248162	0.267692
CPA6	CPA6	grey	-0.0397408	0.0811515	0.0476884	0.0517885	0.0715518	0.0733249
ALPK3	ALPK3	grey	0.158124	0.273768	0.128205	0.103197	0.138033	0.289521
RBPMS	RBPMS	grey	0.0940304	0.372276	0.104959	0.36194	0.350384	0.395847
PLSCR1	PLSCR1	grey	0.279206	0.377248	0.358153	0.464407	0.443544	0.570516
PGAM2	PGAM2	grey	0.0578384	0.037559	-0.0497931	0.0320615	0.0102261	0.0418239
AC105402.3	AC105402.3	grey	0.203619	0.162649	0.0836586	0.115721	0.127707	0.121106
AC099795.1	AC099795.1	grey	0.0374337	0.045509	0.0292561	0.0701689	0.072677	0.0875236
AL133268.3	AL133268.3	grey	0.0367351	0.0960801	0.0550913	0.021279	0.0258604	0.0642825
SNRPGP10	SNRPGP10	grey	0.0398863	0.102917	-0.00528568	0.015376	0.088189	0.0890055
AC087241.2	AC087241.2	grey	0.0710447	0.15331	0.0202287	0.0210206	0.0841353	0.17368
LINC00645	LINC00645	grey	0.205774	0.205033	0.0662547	0.184579	0.180253	0.208504
AC022796.1	AC022796.1	grey	0.0115658	0.0380817	0.0101723	-0.0503443	-0.016081	0.0234131
AC073529.1	AC073529.1	grey	0.293124	0.413026	0.254683	0.497459	0.557186	0.50775
LRRC77P	LRRC77P	grey	0.0582163	0.172898	0.0426983	0.0233082	0.0850574	0.16215
LINC01208	LINC01208	grey	0.0262639	0.033872	0.0507275	0.0283794	0.00914409	0.0401495
AL031056.1	AL031056.1	grey	0.184667	0.241657	0.145497	0.133464	-0.051667	0.219535
TFRC	TFRC	grey	0.232986	0.314245	0.17957	0.455606	0.57462	0.492146
SLC17A1	SLC17A1	grey	-0.0728624	-0.0542565	-0.031478	-0.0448255	-0.063507	-0.035947
AL583808.3	AL583808.3	grey	0.0536444	0.131951	0.0238986	0.0199727	0.0552418	0.0939692
MGAT5	MGAT5	grey	0.358004	0.591152	0.50704	0.534144	0.537181	0.73104
LINC02149	LINC02149	grey	0.179595	0.163046	0.222051	0.259199	0.290922	0.335051
HSPA6	HSPA6	grey	-0.055302	-0.149419	-0.0518064	-0.130325	-0.207732	-0.132314
RGR	RGR	grey	0.0926532	0.129801	0.0249728	0.137004	0.185032	0.153884
PPP1R3C	PPP1R3C	grey	0.248985	0.348377	0.170304	0.430454	0.506577	0.459467
ANXA1	ANXA1	grey	0.123881	0.198095	0.0635782	0.0539086	-0.0767764	0.202619
AC129492.4	AC129492.4	grey	-0.0170532	0.0481055	0.0287767	0.00900271	0.0171757	0.0172756
LINC01340	LINC01340	grey	0.183776	0.343564	0.204193	0.331181	0.481148	0.471985
SAMD3	SAMD3	grey	0.0455522	0.17996	0.0295555	0.0671197	-0.0676746	0.133391
NRIP1	NRIP1	grey	0.180863	0.476097	0.289229	0.52733	0.518801	0.51448
LINC01515	LINC01515	grey	0.179927	0.284056	0.271518	0.198128	0.134347	0.289193
JUNB	JUNB	grey	0.240306	0.199992	0.251052	0.204652	0.238539	0.315861
EDNRA	EDNRA	grey	0.197064	0.216275	0.0695207	0.173506	0.135827	0.193193
AC008014.1	AC008014.1	grey	0.286611	0.451318	0.225344	0.477954	0.548937	0.553839
OSMR-AS1	OSMR-AS1	grey	0.294969	0.340184	0.377497	0.459429	0.509771	0.629664
CORO2A	CORO2A	grey	0.0619892	0.250271	0.208311	0.128284	0.23666	0.255993
AC079465.1	AC079465.1	grey	-0.0167293	0.248907	0.0497117	0.265343	0.40456	0.281163
MSR1	MSR1	grey	0.0875325	0.0826353	0.0949574	-0.0483912	-0.0921894	-0.0231275
AC011474.1	AC011474.1	grey	0.0525676	0.200417	0.0591532	0.0386735	0.0785017	0.157679
LINC00907	LINC00907	grey	0.286337	0.421921	0.301962	0.371856	0.468592	0.509547
AC092167.1	AC092167.1	grey	0.0408892	0.088979	0.0424235	0.02014	0.0157153	0.0656813
CYR61	CYR61	grey	0.134365	0.222407	0.138538	0.265184	0.321706	0.339912
HSPA1A	HSPA1A	grey	0.0512479	0.0554584	0.0636683	0.00948047	-0.114839	0.0308409
AC005355.1	AC005355.1	grey	0.0348843	0.0170038	0.0346197	-0.0325206	-0.0449189	-0.0229121
HSD17B7	HSD17B7	grey	0.305541	0.387941	0.350668	0.461521	0.454911	0.552402
LINC02408	LINC02408	grey	0.0435642	0.168388	0.0911752	0.0854187	0.128136	0.127384
AC109927.1	AC109927.1	grey	0.161039	0.257766	0.248124	0.167813	0.216882	0.338586
FAP	FAP	grey	0.135316	0.33325	0.17198	0.142601	0.0825921	0.197128
C8orf87	C8orf87	grey	0.0282755	0.0984131	0.0266222	0.0337496	0.0355587	0.0500022
ADM	ADM	grey	0.200749	0.15417	0.222172	0.274596	0.237163	0.3836
LINC02277	LINC02277	grey	0.0894614	0.147943	-0.00510357	0.0699477	-0.000102871	0.136915
AC011294.1	AC011294.1	grey	0.135207	0.140637	0.0240211	0.0570983	0.00409173	0.129393
AL096799.1	AL096799.1	grey	-0.0379533	-0.0495312	0.00502701	-0.0595938	-0.101408	-0.0562796
NPNT	NPNT	grey	0.183966	0.341118	0.314549	0.295013	0.257718	0.418587
LINC01933	LINC01933	grey	0.150313	0.340319	0.249614	0.32659	0.423751	0.413987
HGF	HGF	grey	-0.0291973	0.0198724	0.0354034	0.327427	0.417819	0.261338
AC008991.1	AC008991.1	grey	0.199601	0.207147	0.0557365	0.0745537	0.00974866	0.167915
NFIL3	NFIL3	grey	0.0289009	0.15494	0.100898	0.0559879	0.0314386	0.206027
AC112493.1	AC112493.1	grey	0.0607826	0.129049	0.0931085	0.181631	0.153817	0.143627
ADRA1B	ADRA1B	grey	0.0600453	0.305713	0.180385	0.326929	0.51778	0.408385
CHST9	CHST9	grey	0.345744	0.47778	0.284673	0.492315	0.428245	0.537807
LINC02196	LINC02196	grey	0.187235	0.261579	0.157625	0.158395	0.300479	0.276631
PDE3A	PDE3A	grey	0.181701	0.380391	0.122551	0.473959	0.505113	0.52266
LINC02215	LINC02215	grey	0.0180961	0.0367041	0.00340891	0.0944743	0.0955919	0.0490064
ICAM1	ICAM1	grey	0.079633	0.0228056	0.193447	0.138221	0.146245	0.217081
AC092546.1	AC092546.1	grey	0.201447	0.388345	0.16555	0.355224	0.398447	0.350594
AC022031.2	AC022031.2	grey	0.0980637	0.215586	0.0904483	0.109925	0.202988	0.240946
LINC02325	LINC02325	grey	-0.0561385	-0.0326101	0.00745215	-0.129698	-0.0977378	-0.0757273
PGR-AS1	PGR-AS1	grey	0.0909811	0.217463	0.0230315	0.0311632	0.00648435	0.225593
HELB	HELB	grey	0.172353	0.20729	0.291421	0.200011	0.195245	0.360174
TPRG1	TPRG1	grey	0.184627	0.333931	0.226979	0.370093	0.491122	0.464762
CA3	CA3	grey	0.262888	0.456957	0.352665	0.359411	0.425761	0.55982
HMGA2	HMGA2	grey	0.131545	0.314515	0.126867	0.264331	0.3926	0.326241
ATF3	ATF3	grey	0.122652	0.023732	0.126359	0.0766827	-0.040726	0.162322
TTC29	TTC29	grey	0.266487	0.335978	0.238352	0.302105	0.286422	0.378326
AC024909.1	AC024909.1	grey	0.112559	0.160136	0.14757	0.103755	0.0716409	0.19781
AIM2	AIM2	grey	0.128162	0.176732	0.15816	0.131259	0.147935	0.230943
GRHL3	GRHL3	grey	0.0772393	0.130737	-0.0210136	0.0472156	0.048444	0.119779
LINC02112	LINC02112	grey	0.133276	0.181506	0.133824	0.221332	0.201833	0.220241
AC068051.1	AC068051.1	grey	0.205411	0.30436	0.15259	0.400838	0.474477	0.395274
AC009226.1	AC009226.1	grey	0.141769	0.240674	0.174391	0.256164	0.29804	0.319049
LINC01344	LINC01344	grey	0.248021	0.330743	0.183281	0.346965	0.481094	0.403569
LINC02355	LINC02355	grey	0.315773	0.395837	0.254039	0.313321	0.443567	0.443826
AL133346.1	AL133346.1	grey	0.275459	0.343036	0.288916	0.383183	0.355213	0.405557
ECEL1	ECEL1	grey	0.0914094	0.106915	0.16187	0.168901	0.170758	0.189676
MT1G	MT1G	grey	0.0394459	0.0458167	0.0487566	0.277606	0.245357	0.138496
PQLC2L	PQLC2L	grey	0.0302522	0.0522633	0.113508	-0.0421199	-0.0675844	-0.0105832
KCNMB2-AS1	KCNMB2-AS1	grey	0.0857852	0.293179	0.159612	0.419403	0.560762	0.462321
LINC01956	LINC01956	grey	0.0464401	0.107607	0.035805	0.0152398	0.0794653	0.0873299
LINC02380	LINC02380	grey	-0.0011759	0.0891241	0.0304387	-0.000471467	0.00945652	0.0627779
PLA2G4E	PLA2G4E	grey	0.042331	0.074478	0.082447	-0.0521223	-0.0552764	0.014176
AL353807.2	AL353807.2	grey	0.107541	0.0586599	0.0338591	0.0816067	0.047669	0.0496323
ZFP36	ZFP36	grey	0.149196	0.132904	0.143568	0.28616	0.256212	0.312446
IL18R1	IL18R1	grey	0.0505092	0.187192	0.0884063	0.0644634	0.165241	0.181786
LINC00393	LINC00393	grey	0.185956	0.227285	0.135987	0.217135	0.225209	0.219942
A2M	A2M	grey	0.159468	0.182391	0.160527	0.166849	0.189171	0.194619
COL23A1	COL23A1	grey	-0.0792756	0.219682	0.00102515	0.283385	0.476088	0.282763
GUSBP6	GUSBP6	grey	0.0439613	0.146325	0.0909542	0.02222	0.0734443	0.184416
CPED1	CPED1	grey	-0.0023593	0.163233	-0.0759664	0.2114	0.351914	0.139852
SLC16A12	SLC16A12	grey	0.129408	0.164765	0.0396738	-0.0252003	-0.0819153	0.111359
AL357507.1	AL357507.1	grey	0.113455	0.256217	0.102245	0.212061	0.32161	0.244619
COL1A2	COL1A2	grey	0.0975384	0.0904199	0.0849876	-0.0522717	-0.120981	-0.037936
ITIH5	ITIH5	grey	0.0183265	0.156293	0.120937	0.0357311	-0.0180601	0.0996044
AC018618.1	AC018618.1	grey	0.103036	0.312424	0.260902	0.383026	0.50954	0.478106
AL162725.2	AL162725.2	grey	0.324003	0.442879	0.200868	0.29261	0.334692	0.441288
AC010235.1	AC010235.1	grey	0.106762	0.196387	0.11954	0.12339	0.116012	0.199464
HIF1A-AS2	HIF1A-AS2	grey	0.18431	0.23619	0.132102	0.311397	0.307903	0.308062
LINC01239	LINC01239	grey	0.271747	0.370207	0.170572	0.358491	0.553629	0.458068
KCND3	KCND3	grey	0.103849	0.447824	0.282468	0.469015	0.540741	0.524175
LINC01959	LINC01959	grey	-0.0321389	0.000176589	-0.0372495	0.0691382	0.0329372	0.0110605
MYH8	MYH8	grey	-0.0975727	-0.0275313	-0.0286329	-0.0420783	-0.00918554	-0.0125317
HNRNPA1P40	HNRNPA1P40	grey	0.08413	0.118785	0.00257886	0.0137415	0.0442772	0.0824079
AC097460.1	AC097460.1	grey	0.270613	0.437703	0.207935	0.392181	0.536274	0.480349
AC022387.1	AC022387.1	grey	0.128514	0.196955	0.14734	0.163575	0.18185	0.192066
IL15RA	IL15RA	grey	0.110867	0.226423	0.159264	0.0811838	0.135862	0.216486
BACE2	BACE2	grey	0.137417	0.334432	0.170463	0.162215	0.191266	0.319445
LINC01358	LINC01358	grey	0.173524	0.294868	0.187848	0.216366	0.284318	0.379751
HSPA1B	HSPA1B	grey	0.0580675	-0.11353	0.060613	0.060172	-0.0671253	-0.0910835
LINC01812	LINC01812	grey	-0.00544955	0.0595894	0.0737114	0.0986878	0.126587	0.112806
AC017048.3	AC017048.3	grey	0.0191245	0.0244277	-0.0346525	0.0304903	0.0390278	0.0110202
ERICH4	ERICH4	grey	-0.0361338	-0.0413549	-0.0647748	-0.0709104	-0.0566532	-0.0621272
RF00003.3	RF00003.3	grey	0.0825367	0.108984	0.00266726	0.0135764	0.00179297	0.109358
AC016383.2	AC016383.2	grey	0.0322153	0.0725255	0.00617986	0.0103646	0.0388247	0.0424368
PDK4	PDK4	grey	0.320984	0.481519	0.198194	0.527035	0.542973	0.412707
AC004784.1	AC004784.1	grey	0.35147	0.444953	0.323331	0.296449	0.347763	0.46203
AL450332.1	AL450332.1	grey	0.249931	0.364317	0.140609	0.282041	0.362924	0.372355
UAP1	UAP1	grey	0.268553	0.362446	0.333693	0.390401	0.389958	0.509912
AC092920.1	AC092920.1	grey	0.101643	0.125559	0.0756367	0.154948	0.156283	0.118808
LINC01482	LINC01482	grey	0.0253306	0.0888816	0.0799282	0.0456993	0.0386814	0.0889327
VEGFC	VEGFC	grey	0.0703095	0.31643	0.152767	0.312203	0.446712	0.370666
AC069287.3	AC069287.3	grey	0.244029	0.185472	0.127722	0.370607	0.329284	0.216241
CASC9	CASC9	grey	0.036444	0.127946	0.0383696	0.106584	0.0933855	0.0877022
CHRNA7	CHRNA7	grey	0.115814	0.361436	0.219697	0.236546	0.311478	0.327992
CD44-AS1	CD44-AS1	grey	0.0733691	0.174681	0.0188022	0.0752648	0.064398	0.170515
LYPD3	LYPD3	grey	0.0459651	0.067678	0.121545	0.0524377	-0.0113418	0.0412706
AC104791.1	AC104791.1	grey	-0.0263724	0.0150015	-0.0196276	0.0539733	0.0618516	0.0355743
GSTA1	GSTA1	grey	-0.119555	-0.0958219	-0.039439	-0.0846462	-0.0688915	-0.0789234
LGSN	LGSN	grey	0.0146571	0.0204298	0.0547608	0.00321427	-0.00680567	0.0166591
AL357832.1	AL357832.1	grey	0.0404561	0.0618619	0.0351712	0.00896932	0.0525411	0.0387585
AF241728.1	AF241728.1	grey	0.0291344	0.0320614	0.039733	0.0825409	0.0715754	0.0723683
AP003469.3	AP003469.3	grey	0.00974305	0.0680722	0.00812	0.0750928	0.129025	0.106695
NEUROD4	NEUROD4	grey	0.0581631	0.0462274	0.0930088	0.0315976	0.0702555	0.0791432
PRR20C	PRR20C	grey	-0.0145204	0.0381495	0.0271028	-0.0306526	-0.0221525	-0.000595756
NKX2-1	NKX2-1	grey	0.0293973	0.00496019	0.0479985	-0.0171527	-0.0301349	-0.0129142
LINC01467	LINC01467	grey	0.0362245	0.0779929	0.0144443	0.116198	0.0970654	0.0491425
EXOC3L4	EXOC3L4	grey	0.028744	-0.00713302	0.00529128	-0.0297531	-0.0255522	-0.0228757
MSLNL	MSLNL	grey	-0.068238	-0.0499856	0.0308071	-0.0571156	-0.0704084	-0.0573851
LINC00921	LINC00921	grey	0.07717	-0.00550687	0.0301296	-0.0391303	-0.0156293	-0.0100851
AHSP	AHSP	grey	-0.095704	-0.0776292	-0.046594	-0.043545	-0.0246804	-0.0427355
IRX5	IRX5	grey	-0.0217338	-0.0300701	0.0201489	-0.0170687	-0.0261643	-0.0300357
CCL4	CCL4	grey	0.0816805	0.0457758	0.0201708	0.0647152	0.00579476	0.0233491
AC015909.3	AC015909.3	grey	0.00168071	0.0190952	0.0821465	0.0296854	0.0163597	0.0306198
AP005271.1	AP005271.1	grey	-0.0282653	0.0117561	-0.0105099	0.0353179	0.0702859	0.0470518
LINC01477	LINC01477	grey	-0.0365577	-0.0136042	0.00725225	0.0443042	0.0617707	0.0292683
AC005515.2	AC005515.2	grey	0.0457175	0.020763	0.111406	0.0790649	0.0486603	0.0840544
AL022332.1	AL022332.1	grey	0.0389083	0.0781283	0.03967	0.0798904	0.064259	0.0829059
AL592528.1	AL592528.1	grey	0.0196348	-0.00730534	0.0384978	0.0156172	0.0447313	0.0420025
RPS8P6	RPS8P6	grey	0.0218807	0.118713	0.0765323	0.0200155	0.134384	0.111185
AL137783.1	AL137783.1	grey	0.0475102	0.0873486	-0.00270459	0.010572	-0.0280324	0.100782
AL157884.1	AL157884.1	grey	0.0322791	0.10439	0.0105616	0.0134978	0.0602228	0.0912509
AL591926.7	AL591926.7	grey	0.00435422	0.0911801	0.0211128	0.0162278	0.0355756	0.0947334
AL353796.2	AL353796.2	grey	-0.0330386	0.0807894	0.0288505	0.0159697	0.0698868	0.0867806
AL731532.1	AL731532.1	grey	-0.00677754	0.0629897	0.0617514	0.0103858	0.0711591	0.0852198
AP001885.1	AP001885.1	grey	0.00306866	0.0964375	0.0574834	0.0175801	0.115358	0.123201
ANKRD26P3	ANKRD26P3	grey	0.0687645	0.0911485	-0.00250895	0.00980722	-0.00655441	0.0861353
RN7SL697P	RN7SL697P	grey	-0.0337524	0.0977045	0.0723649	0.0172691	0.0836531	0.0812156
SGMS2	SGMS2	grey	0.211024	0.323154	0.271511	0.312942	0.319415	0.415055
JUN	JUN	grey	0.266694	0.257775	0.297214	0.236567	0.177185	0.323848
AP000282.1	AP000282.1	grey	0.115455	0.272221	0.134611	0.312752	0.543339	0.338326
AC074327.1	AC074327.1	grey	-0.0224043	-0.0488075	-0.05326	-0.0496718	-0.102605	-0.150106
LINC02476	LINC02476	grey	-0.0289969	0.0302594	0.0325238	-0.0300146	0.0235261	0.0203388
PLA2R1	PLA2R1	grey	-0.0404359	0.2413	0.0500399	0.144203	0.296689	0.211504
NECTIN3-AS1	NECTIN3-AS1	grey	0.21573	0.358248	0.237363	0.313798	0.450871	0.440477
SUSD6	SUSD6	grey	0.249992	0.451138	0.409095	0.375673	0.442866	0.562717
TIPARP	TIPARP	grey	0.26689	0.409936	0.32176	0.601559	0.617655	0.609071
AC092535.3	AC092535.3	grey	0.0711688	0.227007	0.066711	0.158846	0.226233	0.230101
YBX3	YBX3	grey	0.234134	0.257806	0.314225	0.333588	0.307437	0.432995
AC007920.1	AC007920.1	grey	0.0333145	-0.0155902	0.018527	-0.0197128	-0.0239462	-0.00411062
AP001059.1	AP001059.1	grey	0.0893363	0.0414447	0.0696619	0.0381508	-0.0255257	0.0157167
CASC20	CASC20	grey	-0.0220263	-0.00197334	-0.0148779	-0.000347717	0.0200547	0.0089512
LINC01934	LINC01934	grey	0.21508	0.254116	0.156275	0.2736	0.334299	0.269327
CCDC168	CCDC168	grey	0.0485186	0.180302	0.0607434	0.0341568	0.0455314	0.147041
CFAP47	CFAP47	grey	0.211816	0.386931	0.172169	0.249075	0.148095	0.285176
AC092650.1	AC092650.1	grey	0.228623	0.221773	0.199724	0.170991	0.22497	0.202171
SPTLC3	SPTLC3	grey	0.129144	0.276886	0.211687	0.248283	0.290537	0.359674
ARMC3	ARMC3	grey	0.241831	0.346665	0.301141	0.137731	0.110059	0.263938
TNFSF14	TNFSF14	grey	0.102334	0.0987098	0.00419048	0.0260868	-0.0622481	0.107948
FOSL1	FOSL1	grey	0.0594169	0.118607	0.0858211	0.0226989	0.0443833	0.139211
LINC02407	LINC02407	grey	0.0476304	0.0853577	-0.00112495	0.0777543	0.0882826	0.0912485
PTGDR2	PTGDR2	grey	-0.0433173	0.0174055	0.0196101	0.0339682	0.0107642	0.00104649
ARSFP1	ARSFP1	grey	0.11711	0.211451	0.083522	0.0256371	0.131122	0.181839
AJ006995.1	AJ006995.1	grey	0.0623922	0.0967051	0.115513	0.0607438	0.0177315	0.0531957
TMEM255A	TMEM255A	grey	0.184352	0.296108	0.0885093	0.114977	0.0916866	0.317033
AC104041.1	AC104041.1	grey	0.0208035	0.117247	0.0117978	0.0192459	-0.0116889	0.0827755
LINC01397	LINC01397	grey	0.0181788	0.0824364	0.0449493	0.0184593	0.0860336	0.0948769
CD86	CD86	grey	0.0386377	0.0808951	0.0461585	-0.0276009	0.00166131	0.0611039
MIR155HG	MIR155HG	grey	0.0772034	0.0883858	0.0462161	0.115774	0.122938	0.125972
AC117465.1	AC117465.1	grey	0.0405148	0.0751771	0.0068357	0.00252637	0.0194227	0.0332166
AL592301.1	AL592301.1	grey	0.0585558	0.141538	0.095304	0.0975131	0.035015	0.100383
AC079062.1	AC079062.1	grey	0.0151622	0.188664	0.0776466	0.0404594	0.104919	0.143444
AC097625.1	AC097625.1	grey	0.0586117	0.0753522	0.0729498	0.0592084	0.09649	0.105912
PKIG	PKIG	grey	0.198897	0.562301	0.275877	0.362338	0.516894	0.526994
LINC02058	LINC02058	grey	0.164698	0.158112	0.0340186	0.106864	0.0554338	0.112855
LINC02588	LINC02588	grey	0.164518	0.287295	0.171136	0.16894	0.283142	0.287893
DPYSL5	DPYSL5	grey	0.0396526	0.188415	0.0459589	0.0583536	0.212894	0.106855
EYS	EYS	grey	0.181132	0.27009	0.156413	0.395606	0.421233	0.328663
AC079298.3	AC079298.3	grey	0.221701	0.363175	0.108395	0.173111	0.073758	0.296949
ZNF341-AS1	ZNF341-AS1	grey	0.0229153	0.0768803	0.118063	0.0799479	0.121998	0.12619
SLC14A1	SLC14A1	grey	0.144701	0.419674	0.107001	0.426189	0.522566	0.405897
RELB	RELB	grey	0.108968	0.22096	0.114538	0.0225388	0.0754701	0.210651
IL7	IL7	grey	0.343156	0.42334	0.316245	0.47344	0.496956	0.53285
MAPRE2	MAPRE2	grey	0.329219	0.461711	0.465006	0.523242	0.564636	0.711912
AC083864.2	AC083864.2	grey	0.218646	0.255973	0.150814	0.13507	0.144962	0.273537
AC079917.1	AC079917.1	grey	0.18437	0.301691	0.188136	0.24373	0.374829	0.337671
LY96	LY96	grey	0.0311725	0.0621665	0.117124	-0.00311473	-0.0462097	-0.0172257
AL110292.1	AL110292.1	grey	0.110158	0.156796	0.138307	0.0521184	0.0760233	0.114847
DUSP1	DUSP1	grey	0.0579799	0.0759447	0.194206	0.0828114	-0.0204515	0.0651675
LINC01220	LINC01220	grey	0.0124328	-0.0236111	0.012634	0.0871268	0.0561431	0.0500888
OSMR	OSMR	grey	0.176619	0.171963	0.282494	0.299263	0.326905	0.444532
HUNK	HUNK	grey	-0.00603404	0.255336	0.237008	0.107498	0.294075	0.297171
TMLHE-AS1	TMLHE-AS1	grey	0.18912	0.385578	0.201062	0.387658	0.54555	0.441859
PYGL	PYGL	grey	0.181315	0.311249	0.279469	0.302597	0.394192	0.436409
AC005064.1	AC005064.1	grey	0.0769851	0.10493	0.111844	0.0785312	0.0474534	0.0924058
AC068305.2	AC068305.2	grey	0.0707136	0.215091	0.101459	0.195694	0.340456	0.263687
CLDN5	CLDN5	grey	0.0173525	0.0117375	-0.00463416	-0.0787444	-0.101549	-0.140891
MT1X	MT1X	grey	0.107522	-0.152729	-0.02192	0.253381	0.197549	0.0274331
LINC02327	LINC02327	grey	0.138623	0.258206	0.0984153	0.226604	0.165092	0.197895
AL157371.2	AL157371.2	grey	0.0414247	0.0392409	0.0323599	0.0509983	0.0337933	0.0804303
AC105094.2	AC105094.2	grey	0.102471	0.0884623	0.0269462	-0.0104832	0.0289684	0.0847467
ZNF208	ZNF208	grey	0.156227	0.178449	0.149495	0.252436	0.270881	0.202442
CFH	CFH	grey	0.0343009	0.0818244	0.0440813	-0.00134425	-0.0326096	-0.0225722
AL445426.1	AL445426.1	grey	0.164467	0.425946	0.206835	0.473382	0.519625	0.492606
AC090403.1	AC090403.1	grey	-0.0572379	-0.00296976	-0.00389989	-0.0159697	0.0150884	0.00311481
AGTR1	AGTR1	grey	0.119064	0.110345	0.0331479	0.134535	0.0679239	0.103397
GALNT16	GALNT16	grey	0.255629	0.277056	0.371126	0.176681	0.24369	0.373309
KIAA1210	KIAA1210	grey	0.0731205	-0.0195384	-0.00514278	-0.034869	-0.0302925	0.0054993
LINC01307	LINC01307	grey	-0.0074811	0.0278651	0.00948159	0.00911625	0.0134465	0.00730512
ASB9	ASB9	grey	-0.00286811	0.0642289	0.033948	0.0703393	0.0882246	0.0927473
FUT6	FUT6	grey	0.0737753	0.085001	0.0784161	0.109396	0.0949545	0.0911601
TBX3	TBX3	grey	0.0286264	0.100805	0.0315461	-0.0154664	-0.0578743	-0.0238651
MGAM	MGAM	grey	0.197743	0.317254	0.168645	0.357653	0.374575	0.373162
SAT1	SAT1	grey	0.332055	0.541676	0.209991	0.545959	0.606594	0.504919
ABCB11	ABCB11	grey	0.0781295	0.20576	0.0845588	0.131142	0.219612	0.16754
ARSJ	ARSJ	grey	0.118005	0.385153	0.223428	0.491723	0.566069	0.524945
AC007100.1	AC007100.1	grey	0.0236103	0.0804949	0.0300799	-0.0282288	0.0244947	0.0502586
FAS	FAS	grey	0.0765276	0.190248	0.14924	0.257666	0.303847	0.319534
LINC02444	LINC02444	grey	0.100663	0.0751702	0.0341218	0.0571128	0.0526391	0.0769484
AC016629.2	AC016629.2	grey	-0.0713304	-0.024081	0.0114226	-0.0149331	-0.0369642	0.0101307
LINC01483	LINC01483	grey	0.118866	0.15528	0.164739	0.167354	0.192579	0.207343
ASB4	ASB4	grey	0.164827	0.220993	0.131957	0.207625	0.324338	0.264898
BAALC-AS2	BAALC-AS2	grey	0.186705	0.141723	0.229362	0.237995	0.322709	0.317543
C2orf83	C2orf83	grey	0.00885551	0.0239691	0.0874934	0.0097168	0.012309	0.0630525
C10orf53	C10orf53	grey	0.110947	0.0676643	0.0760556	0.0709659	0.08518	0.0704743
AL356108.1	AL356108.1	grey	0.0472014	0.225556	0.102728	0.187201	0.196442	0.238901
AL158198.1	AL158198.1	grey	0.0394932	0.0123927	-0.0502908	-0.0741719	-0.047854	-0.0462436
SLC22A3	SLC22A3	grey	0.0854974	0.256204	0.0770751	0.160266	0.16822	0.148782
MEOX2	MEOX2	grey	0.147967	0.197043	0.146891	0.100775	0.1094	0.194691
AC004949.1	AC004949.1	grey	0.0301323	0.0535037	0.00120061	0.0592451	0.026137	0.0275026
BMP6	BMP6	grey	0.0340477	0.0884095	0.099528	0.0186407	-0.0295087	0.0522566
FLT3	FLT3	grey	0.073451	0.00491804	0.0104059	0.0927192	0.0596029	-0.0128533
LRRIQ1	LRRIQ1	grey	0.300488	0.506499	0.265111	0.372383	0.374378	0.448358
LEF1	LEF1	grey	0.102452	0.0535449	0.119588	0.0422794	-0.0446669	0.0194738
WIPF1	WIPF1	grey	0.318856	0.48587	0.376552	0.470472	0.506596	0.589937
SLC7A2	SLC7A2	grey	0.111155	0.289571	0.312022	0.379174	0.330239	0.498345
IRX3	IRX3	grey	0.0730649	0.102087	-0.0284458	-0.00185024	-0.0234061	0.0935123
AC005906.2	AC005906.2	grey	0.0569607	0.156672	0.0514556	0.0494193	0.0751792	0.164751
AC091074.1	AC091074.1	grey	0.117314	0.22537	0.016779	0.030456	0.00489126	0.217192
AC091946.1	AC091946.1	grey	0.212216	0.301566	0.243613	0.319255	0.470209	0.427229
STC2	STC2	grey	0.0937038	0.115517	0.0804834	0.0412956	0.0242823	0.147911
TTTY14	TTTY14	grey	0.0693337	0.107522	-0.0148575	0.105894	0.0646473	0.101552
TBX18	TBX18	grey	0.0556104	0.126655	0.103401	0.0030952	-0.0328949	0.0103737
KC6	KC6	grey	0.0716973	0.173069	0.0331825	0.0252885	0.0727223	0.174718
UGCG	UGCG	grey	0.252588	0.335235	0.340281	0.417628	0.357477	0.494509
MB21D2	MB21D2	grey	0.193984	0.445309	0.229929	0.303338	0.426856	0.380629
SNX31	SNX31	grey	0.0875805	0.292991	0.129049	0.0449786	-0.0251908	0.243518
LINC01182	LINC01182	grey	0.227397	0.449123	0.18334	0.483294	0.521632	0.432011
LINC02343	LINC02343	grey	0.102465	0.113	0.103918	0.0782121	0.00983742	0.0724928
RNF122	RNF122	grey	0.0878039	0.191526	0.170336	0.136288	0.164912	0.281943
KCNK13	KCNK13	grey	-0.0336769	0.0881553	0.093144	0.00211546	-0.00350592	0.0317831
AC021504.1	AC021504.1	grey	0.00327928	0.0861629	0.124218	0.0653568	0.0269374	0.0296191
CASC17	CASC17	grey	0.10626	0.319484	0.134133	0.335064	0.464241	0.424551
KIAA0040	KIAA0040	grey	0.0755167	0.0572995	0.105672	0.0461302	0.04108	0.129684
MIR4713HG	MIR4713HG	grey	0.191353	0.363333	0.201321	0.319189	0.450034	0.392578
GBX1	GBX1	grey	-0.036848	0.074516	-0.0223024	0.0455577	0.0828809	0.0598641
LINC00382	LINC00382	grey	-0.051468	-0.0409284	-0.0125195	-0.0665112	-0.0734197	-0.0308402
AC002127.2	AC002127.2	grey	-0.0142589	0.143649	0.0320213	0.243808	0.320564	0.236421
AL031283.1	AL031283.1	grey	-0.0227197	0.00629548	0.0267321	-0.0394309	-0.0430989	-0.0392093
LINC01645	LINC01645	grey	-0.0523704	-0.0738543	-0.051342	-0.101355	-0.0862211	-0.0827266
AC009229.1	AC009229.1	grey	0.0526122	0.0701574	0.057899	0.0561529	0.0413438	0.0509193
AC023347.1	AC023347.1	grey	0.0189399	0.0878183	0.0583434	-0.0293544	-0.0341241	0.0198541
CNTN4-AS2	CNTN4-AS2	grey	0.0242567	0.026877	0.0268675	0.0654144	0.0446746	0.0235219
DUX4	DUX4	grey	0.0244856	0.00498544	-0.0239588	0.0690549	0.0723079	0.0201163
AC108174.1	AC108174.1	grey	0.0796669	0.10704	0.0189223	0.142339	0.138555	0.119349
AC100849.2	AC100849.2	grey	0.045793	0.0187997	0.0672696	-0.0647472	-0.052386	-0.0313661
AL353611.1	AL353611.1	grey	0.0696281	0.0481684	-0.00251169	-0.0232076	0.00676788	-0.00984616
OR56A1	OR56A1	grey	0.0474537	0.0617357	0.0243929	0.0636024	0.0465648	0.0498713
FAM111B	FAM111B	grey	-0.0317629	0.00517877	-0.029139	0.0136518	0.00982733	-0.00582054
AP000439.3	AP000439.3	grey	-0.00439198	-0.0560274	-0.0749161	-0.0769101	-0.0743783	-0.0715314
LMLN2	LMLN2	grey	0.0175992	0.0455953	0.0400493	0.0257639	0.000885453	0.0285169
AC004233.2	AC004233.2	grey	0.0530557	0.0389795	-0.0204803	0.0428005	0.0501065	0.0251189
AC009121.2	AC009121.2	grey	0.0510279	0.03589	0.0254488	0.0663514	0.0659616	0.0346267
AC007333.2	AC007333.2	grey	-0.0425753	0.00639734	-0.0311973	-0.0126661	0.00756004	-0.000403596
SLC22A31	SLC22A31	grey	0.0500332	0.106349	0.0468868	0.0280502	0.0128764	0.025779
CCL15-CCL14	CCL15-CCL14	grey	0.10239	0.103667	0.0206267	0.0266493	0.000525158	0.109855
LHX1	LHX1	grey	0.0108549	0.00763986	0.019486	0.0721721	0.0780766	0.0745412
AC006449.1	AC006449.1	grey	0.0155275	-0.0678015	0.0154578	-0.069184	-0.0766363	-0.051921
AC003958.2	AC003958.2	grey	-0.0989267	-0.0893029	-0.0075068	-0.114686	-0.09791	-0.104755
NOC2LP1	NOC2LP1	grey	0.0858763	0.112406	-0.00776643	0.0131029	0.0363302	0.0972575
AC008592.3	AC008592.3	grey	0.0112239	0.101532	0.0473744	0.0179999	0.138143	0.11732
AC118465.1	AC118465.1	grey	0.02794	0.0939426	0.0231235	0.0118131	0.0767206	0.0527703
AC010240.2	AC010240.2	grey	0.0471866	0.0953792	0.0359839	0.0123857	0.0449463	0.0877494
AC008429.2	AC008429.2	grey	0.0272288	0.100183	0.00223347	0.0144961	0.0341857	0.0832175
AL807776.1	AL807776.1	grey	0.0641341	0.144338	0.124349	0.0204286	0.151146	0.141786
BX255925.1	BX255925.1	grey	0.0517072	0.109804	0.00493862	0.0132353	0.0322768	0.114963
AC007688.1	AC007688.1	grey	-0.0231238	0.129581	0.0868445	0.0559109	0.0606937	0.0794149
LUNAR1	LUNAR1	grey	0.0512846	0.115372	0.0268304	0.0640439	-0.0171433	0.0632844
AC046158.3	AC046158.3	grey	-0.018536	0.0490272	0.0802497	0.0110596	0.0407446	0.0769674
MTND4P31	MTND4P31	grey	0.00258882	0.0868838	0.0491947	0.0128626	0.0879246	0.0752548
MALRD1	MALRD1	grey	0.374541	0.5782	0.263579	0.541705	0.593933	0.591283
SLC43A2	SLC43A2	grey	0.183355	0.339822	0.183847	0.140796	0.229382	0.320362
MTRNR2L1	MTRNR2L1	grey	-0.111619	-0.0723716	-0.10052	-0.0355701	-0.0929423	-0.16664
AC090630.1	AC090630.1	grey	0.170263	0.319315	0.124981	0.15456	0.124774	0.244833
PRKCH	PRKCH	grey	0.134315	0.215613	0.135582	0.0934596	0.0741197	0.138927
LINC02320	LINC02320	grey	0.29586	0.386401	0.233277	0.290603	0.386519	0.394298
SPART-AS1	SPART-AS1	grey	0.203994	0.269426	0.1882	0.196718	0.124028	0.271608
IRAK2	IRAK2	grey	0.115141	0.3609	0.252105	0.184053	0.224621	0.376415
AC092958.4	AC092958.4	grey	0.0658893	0.128729	0.0513307	0.0162013	0.0842037	0.108573
AC137770.1	AC137770.1	grey	0.256132	0.334964	0.269982	0.210683	0.243318	0.331331
SPATA9	SPATA9	grey	0.211582	0.389323	0.219674	0.297714	0.429561	0.432224
IRF1	IRF1	grey	0.0413766	0.0859694	0.18885	0.166807	0.179253	0.242903
AC100791.3	AC100791.3	grey	0.105361	0.130774	0.0634842	0.217633	0.259106	0.171896
AL031777.3	AL031777.3	grey	0.0248372	-0.00271101	-0.00442652	-0.0207971	-0.0250238	0.00867118
BMP5	BMP5	grey	-0.0892519	-0.0275751	-0.000603779	-0.0165619	-0.00485098	-0.0262543
AL451137.1	AL451137.1	grey	0.180198	0.191162	0.0861488	0.165748	0.201915	0.222976
AC012467.1	AC012467.1	grey	0.0720243	0.11441	0.0995508	0.0930636	0.107078	0.11133
AC107419.1	AC107419.1	grey	0.0697674	0.120211	0.0574457	0.147742	0.10763	0.142326
C8orf34-AS1	C8orf34-AS1	grey	0.0761848	0.163667	-0.00712475	0.0114782	-0.0712028	0.131708
CCDC26	CCDC26	grey	0.107676	0.268313	0.177408	0.203208	0.259398	0.254318
MYL10	MYL10	grey	0.0423327	0.0390358	0.0888511	-0.0574966	-0.0662879	0.00520933
OR2L1P	OR2L1P	grey	0.062392	0.102671	0.107666	0.0173417	0.131795	0.148287
AL357556.4	AL357556.4	grey	-0.0181269	0.0353349	-0.0106807	-0.0175662	0.00818784	-0.00184642
CXCL3	CXCL3	grey	0.121783	0.1825	0.10358	0.155941	0.0939612	0.228638
LINC01191	LINC01191	grey	0.0817039	0.198397	0.0541913	0.130301	0.183969	0.175232
AL139246.5	AL139246.5	grey	-0.0044636	0.0968465	0.0703416	0.285862	0.364249	0.217059
MBNL3	MBNL3	grey	0.217042	0.39338	0.243052	0.392108	0.464191	0.425455
TRBC2	TRBC2	grey	-0.0611725	-0.00187839	-0.0434029	-0.0498369	-0.0433645	-0.042748
AP000936.1	AP000936.1	grey	-0.0289223	-0.00242105	-0.0213229	-0.0290976	-0.0174489	-0.0268237
PRLHR	PRLHR	grey	0.101933	0.107456	0.114165	0.0505433	0.0464612	0.0690868
[truncated: 3,008 more rows]

## Sheet: Table S7_regulons.cluster
regulon	cluster
JDP2	M2
CEBPD	M2
FOS	M2
NFKB2	M2
IRF1	M2
KLF6	M2
IRF4	M2
ETS1	M2
LYL1	M2
EGR2	M2
ESR1	M2
RUNX3	M2
ASCL2	M2
MYBL2	M2
TEAD2	M2
HOXB2	M2
GATA6	M2
KLF2	M2
ERG	M2
FOSL2	M2
FOXF1	M2
KLF4	M2
GATA2	M2
LEF1	M2
BCL3	M2
ATF4	M2
TBX15	M2
ATF3	M2
YY1	M2
RELA	M2
SNAI1	M2
SPI1	M3
TAL1	M3
IRF8	M3
IRF5	M3
ETV6	M3
RUNX1	M3
IKZF1	M3
FOXN3	M3
ELK3	M3
REL	M3
FLI1	M3
BHLHE41	M3
STAT1	M3
RELB	M3
MAFG	M3
ZNF121	M3
ZNF12	M3
PLAG1	M3
STAT5A	M3
BCLAF1	M3
ZNF100	M3
STAT3	M3
FOXO1	M3
CHD2	M3
NRF1	M3
KDM5A	M3
TAF1	M3
IRF2	M3
ELF1	M3
CUX1	M3
E2F3	M5
RUNX2	M5
NR3C1	M5
MSX1	M6
HES5	M6
TFAP2C	M6
KLF17	M6
TCF7L1	M6
PAX6	M6
RFX2	M6
PPARA	M6
TCF7L2	M6
PRRX2	M6
ONECUT1	M6
VSX1	M6
E2F2	M4
ZFP30	M4
PRDM10	M4
POLR3G	M4
ZNF274	M4
ZNF140	M4
SREBF2	M4
SREBF1	M4
GPD1	M4
SOX8	M4
SOX10	M4
ETS2	M1
JUN	M1
ZBTB33	M1
NR1H4	M1
NR1D1	M1
THAP11	M1
HMGA1	M1
E2F4	M1
ESRRA	M1
HSF4	M1
GTF2F1	M1
EGR1	M1
RXRB	M1
KLF10	M1
TWIST1	M1
ZFPM1	M1
ZNF134	M1
NHLH1	M1
MAZ	M1
THRA	M1
ZBTB7A	M1
ZMAT2	M1
RARA	M1
TFAP4	M1
ZBTB41	M1
ANXA11	M1
ELK1	M1
EGR3	M1
JUND	M1
GLI1	M1
ZNF19	M1
WT1	M1
ETV2	M1
MAFB	M1
MZF1	M1
E2F8	M1
MYOG	M1
DLX2	M1
DLX5	M1
DLX1	M1
DLX6	M1
ARX	M1
RORA	M1
MEF2C	M1
HSF2	M1
HLF	M1
ONECUT2	M1
CELF5	M1
BCL11A	M1
ZMAT4	M1
CUX2	M1
